# Supplementary material for: 4-Chloro-2-[(2,6-diisopropyl­phen­yl)imino­meth­yl]phenol
Source: Acta Crystallogr Sect E Struct Rep Online. 2012 May 16;68(Pt 6):o1721. doi: 10.1107/S1600536812020612 (PMC3379312; doi:10.1107/S1600536812020612)
Supplement: Supplementary file 1 [file e-68-o1721-sup1.cif]

##############################################################################
#                                                                            #
# This CIF contains the data in a paper accepted for publication in          #
# Acta Crystallographica Section E. It conforms to the requirements of       #
# Notes for Authors for Acta Crystallographica Section E, and has been       #
# peer reviewed under the auspices of the IUCr Commission on Journals.       #
#                                                                            #
# Full details of the Crystallographic Information File format               #
# are given in the paper "The Crystallographic Information File (CIF):       #
# a New Standard Archive File for Crystallography" by S. R. Hall, F. H.      #
# Allen and I. D. Brown [Acta Cryst. (1991), A47, 655-685].                  #
#                                                                            #
# The current version of the core CIF dictionary is obtainable from          #
# ftp://ftp.iucr.org/pub/cif_core.dic.                                       #
#                                                                            #
# Software is freely available for graphical display of the structure(s)     #
# in this CIF. For information consult the CIF software page                 #
# http://www.iucr.org/resources/cif/software.                                #
#                                                                            #
# This file may be used for bona fide research purposes within the           #
# scientific community so long as proper attribution is given to the journal # 
# article from which it was obtained.                                        #
#                                                                            #
##############################################################################
data_global
_audit_creation_method     SHELXL97
_journal_date_recd_electronic     2012-05-05
_journal_date_accepted     2012-05-07
_journal_name_full     'Acta Crystallographica, Section E'
_journal_year     2012
_journal_volume     68
_journal_issue      6
_journal_page_first     o1721
_journal_page_last     o1721
_journal_paper_category     QO
_journal_paper_doi     10.1107/S1600536812020612
_journal_coeditor_code     VM2174
_publ_contact_author_name     'G. Chakkaravarthi'
_publ_contact_author_address
;
Department of Physics
CPCL Polytechnic College
Chennai 600 068
India
;
_publ_contact_author_email
                          'chakkaravarthi_2005@yahoo.com, rajagopal18@yahoo.com'
_publ_contact_author_fax     ?
_publ_contact_author_phone     '09940334668'
_publ_section_title
;
4-Chloro-2-[(2,6-diisopropylphenyl)iminomethyl]phenol
;
loop_
    _publ_author_name
    _publ_author_address
    'P. Balamurugan'
;
Department of Chemistry,
Government Arts College (Men),
Nandanam,
Chennai 600 035,
India
;
    'K. Kanmani Raja'
;
Department of Chemistry,
Government Thirumagal Mills College,
Gudiyattam 632 604,
India
;
    'D. Easwaramoorthy'
;
Department of Chemistry,
B.S. Abdur Rahman  University,
Vandalur, Chennai 600 049,
India
;
    'G. Chakkaravarthi'
;
Department of Physics,
CPCL Polytechnic College,
Chennai 600 068,
India
;
    'G. Rajagopal'
;
Department of Chemistry,
Government Arts College,
Melur 625 106,
India
;
data_I
_audit_creation_method     SHELXL-97
_chemical_name_systematic
;
4-Chloro-2-[(2,6-diisopropylphenyl)iminomethyl]phenol
;
_chemical_name_common     ?
_chemical_formula_moiety     'C19 H22 Cl N O'
_chemical_formula_sum     'C19 H22 Cl N O'
_chemical_formula_iupac     'C19 H22 Cl N O'
_chemical_formula_weight     315.83
_chemical_melting_point     ?
_symmetry_cell_setting     triclinic
_symmetry_space_group_name_H-M     'P -1'
_symmetry_space_group_name_Hall     '-P 1'
loop_
    _symmetry_equiv_pos_as_xyz
    'x, y, z'
    '-x, -y, -z'
_cell_length_a     11.276(2)
_cell_length_b     11.776(2)
_cell_length_c     14.189(3)
_cell_angle_alpha     73.01(3)
_cell_angle_beta     88.42(2)
_cell_angle_gamma     85.57(3)
_cell_volume     1796.5(6)
_cell_formula_units_Z     4
_cell_measurement_reflns_used     8910
_cell_measurement_theta_min     1.50
_cell_measurement_theta_max     28.37
_cell_measurement_temperature     295(2)
_exptl_crystal_description     prism
_exptl_crystal_colour     'light yellow'
_exptl_crystal_size_max     0.30
_exptl_crystal_size_mid     0.20
_exptl_crystal_size_min     0.16
_exptl_crystal_density_diffrn     1.168
_exptl_crystal_density_meas     ?
_exptl_crystal_density_method     'not measured'
_exptl_crystal_F_000     672
_exptl_absorpt_coefficient_mu     0.214
_exptl_absorpt_correction_type     multi-scan
_exptl_absorpt_process_details     '(SADABS; Sheldrick, 1996)'
_exptl_absorpt_correction_T_min     0.9385
_exptl_absorpt_correction_T_max     0.9665
_exptl_special_details
;
;
_diffrn_ambient_temperature     295(2)
_diffrn_radiation_type     MoK\a
_diffrn_radiation_wavelength     0.71073
_diffrn_radiation_source     'fine-focus sealed tube'
_diffrn_radiation_monochromator     graphite
_diffrn_measurement_device_type     'Bruker Kappa APEXII'
_diffrn_measurement_method     '\w and \f '
_diffrn_detector_area_resol_mean     ?
_diffrn_reflns_number     40436
_diffrn_reflns_av_R_equivalents     0.0271
_diffrn_reflns_av_sigmaI/netI     0.0240
_diffrn_reflns_theta_min     1.99
_diffrn_reflns_theta_max     28.37
_diffrn_reflns_theta_full     28.37
_diffrn_measured_fraction_theta_max     0.992
_diffrn_measured_fraction_theta_full     0.992
_diffrn_reflns_limit_h_min     -15
_diffrn_reflns_limit_h_max     15
_diffrn_reflns_limit_k_min     -15
_diffrn_reflns_limit_k_max     15
_diffrn_reflns_limit_l_min     -18
_diffrn_reflns_limit_l_max     18
_diffrn_standards_number     0
_diffrn_standards_interval_count     ?
_diffrn_standards_interval_time     0
_diffrn_standards_decay_%     ?
_refine_special_details
;
;
_reflns_number_total     8907
_reflns_number_gt     5518
_reflns_threshold_expression     I>2sigma(I)
_refine_ls_structure_factor_coef     Fsqd
_refine_ls_matrix_type     full
_refine_ls_R_factor_all     0.0869
_refine_ls_R_factor_gt     0.0490
_refine_ls_wR_factor_gt     0.1253
_refine_ls_wR_factor_ref     0.1528
_refine_ls_goodness_of_fit_ref     1.016
_refine_ls_restrained_S_all     1.016
_refine_ls_number_reflns     8907
_refine_ls_number_parameters     407
_refine_ls_number_restraints     0
_refine_ls_hydrogen_treatment     constr
_refine_ls_weighting_scheme     calc
_refine_ls_weighting_details
         'calc w=1/[\s^2^(Fo^2^)+(0.0607P)^2^+0.4833P] where P=(Fo^2^+2Fc^2^)/3'
_atom_sites_solution_hydrogens     geom
_atom_sites_solution_primary     direct
_atom_sites_solution_secondary     difmap
_refine_ls_shift/su_max     0.000
_refine_ls_shift/su_mean     0.000
_refine_diff_density_max     0.295
_refine_diff_density_min     -0.362
_refine_ls_extinction_method     none
_refine_ls_extinction_coef     ?
loop_
    _atom_type_symbol
    _atom_type_description
    _atom_type_scat_dispersion_real
    _atom_type_scat_dispersion_imag
    _atom_type_scat_source
    'C' 'C' 0.0033 0.0016
                         'International Tables Vol C Tables 4.2.6.8 and 6.1.1.4'
    'H' 'H' 0.0000 0.0000
                         'International Tables Vol C Tables 4.2.6.8 and 6.1.1.4'
    'Cl' 'Cl' 0.1484 0.1585
                         'International Tables Vol C Tables 4.2.6.8 and 6.1.1.4'
    'N' 'N' 0.0061 0.0033
                         'International Tables Vol C Tables 4.2.6.8 and 6.1.1.4'
    'O' 'O' 0.0106 0.0060
                         'International Tables Vol C Tables 4.2.6.8 and 6.1.1.4'
_computing_data_collection     'APEX2 (Bruker, 2004)'
_computing_cell_refinement     'SAINT (Bruker, 2004)'
_computing_data_reduction     'SAINT (Bruker, 2004)'
_computing_structure_solution     'SHELXS97 (Sheldrick, 2008)'
_computing_structure_refinement     'SHELXL97 (Sheldrick, 2008)'
_computing_molecular_graphics     'PLATON (Spek, 2009)'
_computing_publication_material     'SHELXL97 (Sheldrick, 2008)'
loop_
    _atom_site_type_symbol
    _atom_site_label
    _atom_site_fract_x
    _atom_site_fract_y
    _atom_site_fract_z
    _atom_site_U_iso_or_equiv
    _atom_site_adp_type
    _atom_site_calc_flag
    _atom_site_refinement_flags
    _atom_site_occupancy
    _atom_site_symmetry_multiplicity
    _atom_site_disorder_assembly
    _atom_site_disorder_group
    C C1 0.13739(14) 0.66107(15) 0.23173(12) 0.0498(4) Uani d . 1 1 . .
    C C2 0.17448(14) 0.71891(15) 0.13594(13) 0.0509(4) Uani d . 1 1 . .
    C C3 0.16389(16) 0.66098(16) 0.06416(14) 0.0584(4) Uani d . 1 1 . .
    H H3 0.1890 0.6969 0.0001 0.070 Uiso calc R 1 1 . .
    C C4 0.11715(18) 0.55202(17) 0.08624(15) 0.0652(5) Uani d . 1 1 . .
    H H4 0.1117 0.5143 0.0375 0.078 Uiso calc R 1 1 . .
    C C5 0.07837(18) 0.49844(17) 0.18045(15) 0.0658(5) Uani d . 1 1 . .
    H H5 0.0457 0.4251 0.1944 0.079 Uiso calc R 1 1 . .
    C C6 0.08694(16) 0.55152(16) 0.25501(13) 0.0572(4) Uani d . 1 1 . .
    C C7 0.22149(17) 0.84165(16) 0.10807(14) 0.0602(5) Uani d . 1 1 . .
    H H7 0.2122 0.8713 0.1658 0.072 Uiso calc R 1 1 . .
    C C8 0.1505(3) 0.9267(2) 0.0261(3) 0.1324(13) Uani d . 1 1 . .
    H H8A 0.1773 1.0052 0.0141 0.199 Uiso calc R 1 1 . .
    H H8B 0.0679 0.9276 0.0444 0.199 Uiso calc R 1 1 . .
    H H8C 0.1608 0.9020 -0.0325 0.199 Uiso calc R 1 1 . .
    C C9 0.3505(2) 0.8389(3) 0.0819(3) 0.1291(12) Uani d . 1 1 . .
    H H9A 0.3952 0.7883 0.1370 0.194 Uiso calc R 1 1 . .
    H H9B 0.3767 0.9180 0.0657 0.194 Uiso calc R 1 1 . .
    H H9C 0.3627 0.8085 0.0263 0.194 Uiso calc R 1 1 . .
    C C10 0.0474(2) 0.48956(19) 0.35955(15) 0.0753(6) Uani d . 1 1 . .
    H H10 0.0405 0.5493 0.3955 0.090 Uiso calc R 1 1 . .
    C C11 0.1404(3) 0.3948(3) 0.4105(2) 0.1328(12) Uani d . 1 1 . .
    H H11A 0.1499 0.3350 0.3766 0.199 Uiso calc R 1 1 . .
    H H11B 0.1161 0.3591 0.4773 0.199 Uiso calc R 1 1 . .
    H H11C 0.2146 0.4297 0.4101 0.199 Uiso calc R 1 1 . .
    C C12 -0.0733(2) 0.4395(2) 0.3639(2) 0.0987(8) Uani d . 1 1 . .
    H H12A -0.1291 0.4996 0.3252 0.148 Uiso calc R 1 1 . .
    H H12B -0.1005 0.4148 0.4310 0.148 Uiso calc R 1 1 . .
    H H12C -0.0668 0.3723 0.3382 0.148 Uiso calc R 1 1 . .
    C C13 0.24570(16) 0.71952(15) 0.34528(13) 0.0543(4) Uani d . 1 1 . .
    H H13 0.3115 0.6794 0.3255 0.065 Uiso calc R 1 1 . .
    C C14 0.26162(16) 0.78161(15) 0.41832(12) 0.0517(4) Uani d . 1 1 . .
    C C15 0.16653(17) 0.84406(16) 0.45179(13) 0.0577(4) Uani d . 1 1 . .
    C C16 0.1866(2) 0.9024(2) 0.52119(15) 0.0752(6) Uani d . 1 1 . .
    H H16 0.1238 0.9438 0.5436 0.090 Uiso calc R 1 1 . .
    C C17 0.2994(2) 0.8991(2) 0.55676(15) 0.0798(7) Uani d . 1 1 . .
    H H17 0.3126 0.9380 0.6035 0.096 Uiso calc R 1 1 . .
    C C18 0.3930(2) 0.83857(18) 0.52351(14) 0.0691(6) Uani d . 1 1 . .
    C C19 0.37495(18) 0.78031(16) 0.45505(14) 0.0613(5) Uani d . 1 1 . .
    H H19 0.4388 0.7397 0.4331 0.074 Uiso calc R 1 1 . .
    C C38 0.89501(17) 0.76937(15) -0.08837(13) 0.0574(4) Uani d . 1 1 . .
    H H38 0.9565 0.7309 -0.0459 0.069 Uiso calc R 1 1 . .
    C C20 0.63784(14) 0.65812(15) 0.19237(12) 0.0500(4) Uani d . 1 1 . .
    C C21 0.58671(16) 0.54870(16) 0.22519(14) 0.0590(4) Uani d . 1 1 . .
    C C22 0.57451(18) 0.49846(18) 0.32620(15) 0.0683(5) Uani d . 1 1 . .
    H H22 0.5417 0.4253 0.3498 0.082 Uiso calc R 1 1 . .
    C C23 0.60990(18) 0.55449(19) 0.39185(15) 0.0693(5) Uani d . 1 1 . .
    H H23 0.6033 0.5181 0.4592 0.083 Uiso calc R 1 1 . .
    C C24 0.65504(17) 0.66414(18) 0.35815(14) 0.0637(5) Uani d . 1 1 . .
    H H24 0.6762 0.7026 0.4032 0.076 Uiso calc R 1 1 . .
    C C25 0.66973(15) 0.71898(16) 0.25773(13) 0.0541(4) Uani d . 1 1 . .
    C C26 0.71529(19) 0.84265(17) 0.22278(15) 0.0676(5) Uani d . 1 1 . .
    H H26 0.7221 0.8639 0.1508 0.081 Uiso calc R 1 1 . .
    C C27 0.6271(3) 0.9335(2) 0.2472(2) 0.1123(9) Uani d . 1 1 . .
    H H27A 0.6172 0.9144 0.3174 0.169 Uiso calc R 1 1 . .
    H H27B 0.5520 0.9325 0.2173 0.169 Uiso calc R 1 1 . .
    H H27C 0.6562 1.0112 0.2224 0.169 Uiso calc R 1 1 . .
    C C28 0.8359(3) 0.8457(3) 0.2619(3) 0.1506(16) Uani d . 1 1 . .
    H H28A 0.8322 0.8263 0.3324 0.226 Uiso calc R 1 1 . .
    H H28B 0.8633 0.9239 0.2352 0.226 Uiso calc R 1 1 . .
    H H28C 0.8899 0.7887 0.2432 0.226 Uiso calc R 1 1 . .
    C C29 0.5491(2) 0.4852(2) 0.15336(17) 0.0784(6) Uani d . 1 1 . .
    H H29 0.5484 0.5422 0.0873 0.094 Uiso calc R 1 1 . .
    C C30 0.6386(3) 0.3834(3) 0.1526(3) 0.1459(15) Uani d . 1 1 . .
    H H30A 0.7165 0.4123 0.1399 0.219 Uiso calc R 1 1 . .
    H H30B 0.6184 0.3493 0.1020 0.219 Uiso calc R 1 1 . .
    H H30C 0.6378 0.3239 0.2154 0.219 Uiso calc R 1 1 . .
    C C31 0.4257(2) 0.4417(2) 0.1744(2) 0.0997(8) Uani d . 1 1 . .
    H H31A 0.4262 0.3787 0.2353 0.150 Uiso calc R 1 1 . .
    H H31B 0.4019 0.4125 0.1219 0.150 Uiso calc R 1 1 . .
    H H31C 0.3708 0.5061 0.1795 0.150 Uiso calc R 1 1 . .
    C C32 0.75544(15) 0.71162(14) 0.05083(12) 0.0505(4) Uani d . 1 1 . .
    H H32 0.8191 0.6740 0.0912 0.061 Uiso calc R 1 1 . .
    C C33 0.77830(15) 0.76946(14) -0.05304(12) 0.0496(4) Uani d . 1 1 . .
    C C34 0.68686(18) 0.82811(16) -0.11783(13) 0.0607(5) Uani d . 1 1 . .
    C C35 0.7139(2) 0.8834(2) -0.21581(16) 0.0809(6) Uani d . 1 1 . .
    H H35 0.6533 0.9218 -0.2594 0.097 Uiso calc R 1 1 . .
    C C36 0.8297(2) 0.88172(19) -0.24875(15) 0.0791(6) Uani d . 1 1 . .
    H H36 0.8472 0.9190 -0.3145 0.095 Uiso calc R 1 1 . .
    C C37 0.91965(19) 0.82525(17) -0.18488(15) 0.0647(5) Uani d . 1 1 . .
    Cl Cl1 0.53583(7) 0.83560(6) 0.56803(5) 0.1042(3) Uani d . 1 1 . .
    Cl Cl2 1.06620(6) 0.82311(6) -0.22699(5) 0.0990(2) Uani d . 1 1 . .
    N N1 0.14538(13) 0.71810(13) 0.30767(11) 0.0546(3) Uani d . 1 1 . .
    N N2 0.65162(12) 0.71064(12) 0.08848(10) 0.0528(3) Uani d . 1 1 . .
    O O1 0.05522(12) 0.85034(14) 0.41805(11) 0.0753(4) Uani d . 1 1 . .
    H H1 0.0543 0.8131 0.3775 0.113 Uiso calc R 1 1 . .
    O O2 0.57289(13) 0.83301(16) -0.08738(11) 0.0832(4) Uani d . 1 1 . .
    H H2 0.5687 0.7966 -0.0287 0.125 Uiso calc R 1 1 . .
loop_
    _atom_site_aniso_label
    _atom_site_aniso_U_11
    _atom_site_aniso_U_22
    _atom_site_aniso_U_33
    _atom_site_aniso_U_12
    _atom_site_aniso_U_13
    _atom_site_aniso_U_23
    C1 0.0504(9) 0.0495(9) 0.0544(10) -0.0034(7) -0.0043(7) -0.0226(8)
    C2 0.0494(9) 0.0491(9) 0.0567(10) -0.0026(7) -0.0023(7) -0.0196(8)
    C3 0.0671(11) 0.0584(11) 0.0526(10) -0.0031(8) -0.0008(8) -0.0210(9)
    C4 0.0814(13) 0.0597(11) 0.0642(12) -0.0053(9) -0.0102(10) -0.0325(10)
    C5 0.0825(13) 0.0528(10) 0.0684(13) -0.0161(9) -0.0052(10) -0.0241(10)
    C6 0.0649(10) 0.0529(10) 0.0575(11) -0.0108(8) -0.0024(8) -0.0199(8)
    C7 0.0686(11) 0.0555(10) 0.0603(11) -0.0140(8) 0.0046(9) -0.0209(9)
    C8 0.147(3) 0.0542(14) 0.179(3) -0.0117(15) -0.063(2) -0.0002(17)
    C9 0.0758(17) 0.096(2) 0.216(4) -0.0333(14) 0.026(2) -0.042(2)
    C10 0.0984(16) 0.0677(13) 0.0634(12) -0.0279(11) 0.0082(11) -0.0199(10)
    C11 0.120(2) 0.154(3) 0.085(2) -0.005(2) -0.0113(17) 0.0267(19)
    C12 0.0974(18) 0.0964(18) 0.1012(19) -0.0333(14) 0.0262(15) -0.0225(15)
    C13 0.0599(10) 0.0517(10) 0.0543(10) -0.0074(8) -0.0005(8) -0.0192(8)
    C14 0.0655(10) 0.0471(9) 0.0436(9) -0.0151(8) -0.0012(7) -0.0117(7)
    C15 0.0745(12) 0.0549(10) 0.0449(9) -0.0179(9) 0.0066(8) -0.0135(8)
    C16 0.0992(16) 0.0766(14) 0.0590(12) -0.0182(12) 0.0127(11) -0.0321(11)
    C17 0.123(2) 0.0747(14) 0.0514(12) -0.0334(14) -0.0014(12) -0.0264(11)
    C18 0.0927(15) 0.0597(11) 0.0539(11) -0.0296(11) -0.0161(10) -0.0074(9)
    C19 0.0732(12) 0.0546(10) 0.0566(11) -0.0150(9) -0.0072(9) -0.0137(9)
    C38 0.0677(11) 0.0507(10) 0.0536(10) -0.0117(8) 0.0064(8) -0.0135(8)
    C20 0.0473(8) 0.0520(9) 0.0467(9) -0.0048(7) 0.0039(7) -0.0083(7)
    C21 0.0625(11) 0.0558(10) 0.0569(11) -0.0118(8) 0.0061(8) -0.0122(8)
    C22 0.0752(13) 0.0607(12) 0.0636(12) -0.0174(9) 0.0121(10) -0.0075(10)
    C23 0.0752(13) 0.0746(13) 0.0493(11) -0.0099(10) 0.0096(9) -0.0039(10)
    C24 0.0684(11) 0.0714(12) 0.0529(11) -0.0073(9) 0.0014(8) -0.0202(9)
    C25 0.0543(9) 0.0543(10) 0.0519(10) -0.0061(7) 0.0014(7) -0.0125(8)
    C26 0.0854(14) 0.0578(11) 0.0624(12) -0.0177(10) 0.0006(10) -0.0189(9)
    C27 0.140(3) 0.0686(16) 0.131(2) -0.0010(16) -0.008(2) -0.0328(16)
    C28 0.100(2) 0.100(2) 0.230(4) -0.0460(17) -0.046(2) 0.000(2)
    C29 0.1006(16) 0.0690(13) 0.0709(13) -0.0313(12) 0.0087(12) -0.0230(11)
    C30 0.098(2) 0.178(3) 0.218(4) -0.007(2) 0.016(2) -0.148(3)
    C31 0.0865(17) 0.0907(17) 0.130(2) -0.0159(13) -0.0193(15) -0.0411(16)
    C32 0.0564(9) 0.0456(9) 0.0465(9) -0.0060(7) -0.0013(7) -0.0081(7)
    C33 0.0615(10) 0.0412(8) 0.0466(9) -0.0098(7) 0.0019(7) -0.0122(7)
    C34 0.0724(12) 0.0570(11) 0.0516(10) -0.0075(9) -0.0044(9) -0.0130(8)
    C35 0.1028(17) 0.0781(15) 0.0524(12) 0.0004(12) -0.0126(11) -0.0053(10)
    C36 0.122(2) 0.0659(13) 0.0458(11) -0.0168(13) 0.0152(12) -0.0093(10)
    C37 0.0876(13) 0.0505(10) 0.0587(11) -0.0206(9) 0.0217(10) -0.0183(9)
    Cl1 0.1159(5) 0.1021(5) 0.0971(5) -0.0390(4) -0.0434(4) -0.0211(4)
    Cl2 0.1058(5) 0.1024(5) 0.0922(4) -0.0357(4) 0.0498(4) -0.0310(4)
    N1 0.0585(8) 0.0561(8) 0.0556(9) -0.0110(6) -0.0003(6) -0.0244(7)
    N2 0.0563(8) 0.0521(8) 0.0480(8) -0.0085(6) 0.0024(6) -0.0107(6)
    O1 0.0675(8) 0.0914(11) 0.0773(10) -0.0064(7) 0.0050(7) -0.0413(8)
    O2 0.0667(9) 0.1046(12) 0.0678(9) 0.0040(8) -0.0107(7) -0.0104(9)
_geom_special_details     ?
loop_
    _geom_bond_atom_site_label_1
    _geom_bond_atom_site_label_2
    _geom_bond_site_symmetry_2
    _geom_bond_distance
    _geom_bond_publ_flag
    C1 C6 . 1.397(2) ?
    C1 C2 . 1.399(2) ?
    C1 N1 . 1.435(2) ?
    C2 C3 . 1.394(2) ?
    C2 C7 . 1.516(2) ?
    C3 C4 . 1.372(3) ?
    C3 H3 . 0.9300 ?
    C4 C5 . 1.376(3) ?
    C4 H4 . 0.9300 ?
    C5 C6 . 1.386(3) ?
    C5 H5 . 0.9300 ?
    C6 C10 . 1.521(3) ?
    C7 C9 . 1.492(3) ?
    C7 C8 . 1.498(3) ?
    C7 H7 . 0.9800 ?
    C8 H8A . 0.9600 ?
    C8 H8B . 0.9600 ?
    C8 H8C . 0.9600 ?
    C9 H9A . 0.9600 ?
    C9 H9B . 0.9600 ?
    C9 H9C . 0.9600 ?
    C10 C11 . 1.502(4) ?
    C10 C12 . 1.517(3) ?
    C10 H10 . 0.9800 ?
    C11 H11A . 0.9600 ?
    C11 H11B . 0.9600 ?
    C11 H11C . 0.9600 ?
    C12 H12A . 0.9600 ?
    C12 H12B . 0.9600 ?
    C12 H12C . 0.9600 ?
    C13 N1 . 1.267(2) ?
    C13 C14 . 1.454(2) ?
    C13 H13 . 0.9300 ?
    C14 C19 . 1.391(2) ?
    C14 C15 . 1.404(3) ?
    C15 O1 . 1.345(2) ?
    C15 C16 . 1.388(3) ?
    C16 C17 . 1.375(3) ?
    C16 H16 . 0.9300 ?
    C17 C18 . 1.377(3) ?
    C17 H17 . 0.9300 ?
    C18 C19 . 1.370(3) ?
    C18 Cl1 . 1.740(2) ?
    C19 H19 . 0.9300 ?
    C38 C37 . 1.366(3) ?
    C38 C33 . 1.395(2) ?
    C38 H38 . 0.9300 ?
    C20 C25 . 1.396(2) ?
    C20 C21 . 1.400(2) ?
    C20 N2 . 1.431(2) ?
    C21 C22 . 1.389(3) ?
    C21 C29 . 1.515(3) ?
    C22 C23 . 1.372(3) ?
    C22 H22 . 0.9300 ?
    C23 C24 . 1.372(3) ?
    C23 H23 . 0.9300 ?
    C24 C25 . 1.393(3) ?
    C24 H24 . 0.9300 ?
    C25 C26 . 1.520(3) ?
    C26 C28 . 1.490(3) ?
    C26 C27 . 1.512(3) ?
    C26 H26 . 0.9800 ?
    C27 H27A . 0.9600 ?
    C27 H27B . 0.9600 ?
    C27 H27C . 0.9600 ?
    C28 H28A . 0.9600 ?
    C28 H28B . 0.9600 ?
    C28 H28C . 0.9600 ?
    C29 C30 . 1.508(4) ?
    C29 C31 . 1.511(3) ?
    C29 H29 . 0.9800 ?
    C30 H30A . 0.9600 ?
    C30 H30B . 0.9600 ?
    C30 H30C . 0.9600 ?
    C31 H31A . 0.9600 ?
    C31 H31B . 0.9600 ?
    C31 H31C . 0.9600 ?
    C32 N2 . 1.273(2) ?
    C32 C33 . 1.457(2) ?
    C32 H32 . 0.9300 ?
    C33 C34 . 1.399(3) ?
    C34 O2 . 1.347(2) ?
    C34 C35 . 1.388(3) ?
    C35 C36 . 1.376(3) ?
    C35 H35 . 0.9300 ?
    C36 C37 . 1.373(3) ?
    C36 H36 . 0.9300 ?
    C37 Cl2 . 1.743(2) ?
    O1 H1 . 0.8200 ?
    O2 H2 . 0.8200 ?
loop_
    _geom_angle_atom_site_label_1
    _geom_angle_atom_site_label_2
    _geom_angle_atom_site_label_3
    _geom_angle_site_symmetry_1
    _geom_angle_site_symmetry_3
    _geom_angle
    _geom_angle_publ_flag
    C6 C1 C2 . . 121.94(15) ?
    C6 C1 N1 . . 118.55(15) ?
    C2 C1 N1 . . 119.43(14) ?
    C3 C2 C1 . . 117.57(15) ?
    C3 C2 C7 . . 119.87(16) ?
    C1 C2 C7 . . 122.54(15) ?
    C4 C3 C2 . . 121.24(17) ?
    C4 C3 H3 . . 119.4 ?
    C2 C3 H3 . . 119.4 ?
    C3 C4 C5 . . 120.05(17) ?
    C3 C4 H4 . . 120.0 ?
    C5 C4 H4 . . 120.0 ?
    C4 C5 C6 . . 121.33(17) ?
    C4 C5 H5 . . 119.3 ?
    C6 C5 H5 . . 119.3 ?
    C5 C6 C1 . . 117.82(17) ?
    C5 C6 C10 . . 120.80(16) ?
    C1 C6 C10 . . 121.33(16) ?
    C9 C7 C8 . . 110.6(2) ?
    C9 C7 C2 . . 112.29(18) ?
    C8 C7 C2 . . 111.16(17) ?
    C9 C7 H7 . . 107.5 ?
    C8 C7 H7 . . 107.5 ?
    C2 C7 H7 . . 107.5 ?
    C7 C8 H8A . . 109.5 ?
    C7 C8 H8B . . 109.5 ?
    H8A C8 H8B . . 109.5 ?
    C7 C8 H8C . . 109.5 ?
    H8A C8 H8C . . 109.5 ?
    H8B C8 H8C . . 109.5 ?
    C7 C9 H9A . . 109.5 ?
    C7 C9 H9B . . 109.5 ?
    H9A C9 H9B . . 109.5 ?
    C7 C9 H9C . . 109.5 ?
    H9A C9 H9C . . 109.5 ?
    H9B C9 H9C . . 109.5 ?
    C11 C10 C12 . . 111.2(2) ?
    C11 C10 C6 . . 110.4(2) ?
    C12 C10 C6 . . 112.97(19) ?
    C11 C10 H10 . . 107.3 ?
    C12 C10 H10 . . 107.3 ?
    C6 C10 H10 . . 107.3 ?
    C10 C11 H11A . . 109.5 ?
    C10 C11 H11B . . 109.5 ?
    H11A C11 H11B . . 109.5 ?
    C10 C11 H11C . . 109.5 ?
    H11A C11 H11C . . 109.5 ?
    H11B C11 H11C . . 109.5 ?
    C10 C12 H12A . . 109.5 ?
    C10 C12 H12B . . 109.5 ?
    H12A C12 H12B . . 109.5 ?
    C10 C12 H12C . . 109.5 ?
    H12A C12 H12C . . 109.5 ?
    H12B C12 H12C . . 109.5 ?
    N1 C13 C14 . . 122.37(17) ?
    N1 C13 H13 . . 118.8 ?
    C14 C13 H13 . . 118.8 ?
    C19 C14 C15 . . 119.09(16) ?
    C19 C14 C13 . . 118.86(17) ?
    C15 C14 C13 . . 122.04(16) ?
    O1 C15 C16 . . 118.21(19) ?
    O1 C15 C14 . . 122.01(16) ?
    C16 C15 C14 . . 119.79(19) ?
    C17 C16 C15 . . 119.9(2) ?
    C17 C16 H16 . . 120.0 ?
    C15 C16 H16 . . 120.0 ?
    C16 C17 C18 . . 120.36(19) ?
    C16 C17 H17 . . 119.8 ?
    C18 C17 H17 . . 119.8 ?
    C19 C18 C17 . . 120.6(2) ?
    C19 C18 Cl1 . . 119.25(19) ?
    C17 C18 Cl1 . . 120.18(16) ?
    C18 C19 C14 . . 120.3(2) ?
    C18 C19 H19 . . 119.9 ?
    C14 C19 H19 . . 119.9 ?
    C37 C38 C33 . . 120.55(19) ?
    C37 C38 H38 . . 119.7 ?
    C33 C38 H38 . . 119.7 ?
    C25 C20 C21 . . 121.75(16) ?
    C25 C20 N2 . . 119.82(14) ?
    C21 C20 N2 . . 118.35(16) ?
    C22 C21 C20 . . 117.72(17) ?
    C22 C21 C29 . . 120.96(17) ?
    C20 C21 C29 . . 121.30(17) ?
    C23 C22 C21 . . 121.37(18) ?
    C23 C22 H22 . . 119.3 ?
    C21 C22 H22 . . 119.3 ?
    C22 C23 C24 . . 120.05(18) ?
    C22 C23 H23 . . 120.0 ?
    C24 C23 H23 . . 120.0 ?
    C23 C24 C25 . . 121.25(18) ?
    C23 C24 H24 . . 119.4 ?
    C25 C24 H24 . . 119.4 ?
    C24 C25 C20 . . 117.73(16) ?
    C24 C25 C26 . . 119.86(17) ?
    C20 C25 C26 . . 122.38(16) ?
    C28 C26 C27 . . 111.8(2) ?
    C28 C26 C25 . . 112.04(19) ?
    C27 C26 C25 . . 110.81(19) ?
    C28 C26 H26 . . 107.3 ?
    C27 C26 H26 . . 107.3 ?
    C25 C26 H26 . . 107.3 ?
    C26 C27 H27A . . 109.5 ?
    C26 C27 H27B . . 109.5 ?
    H27A C27 H27B . . 109.5 ?
    C26 C27 H27C . . 109.5 ?
    H27A C27 H27C . . 109.5 ?
    H27B C27 H27C . . 109.5 ?
    C26 C28 H28A . . 109.5 ?
    C26 C28 H28B . . 109.5 ?
    H28A C28 H28B . . 109.5 ?
    C26 C28 H28C . . 109.5 ?
    H28A C28 H28C . . 109.5 ?
    H28B C28 H28C . . 109.5 ?
    C30 C29 C31 . . 110.5(2) ?
    C30 C29 C21 . . 110.2(2) ?
    C31 C29 C21 . . 112.84(19) ?
    C30 C29 H29 . . 107.7 ?
    C31 C29 H29 . . 107.7 ?
    C21 C29 H29 . . 107.7 ?
    C29 C30 H30A . . 109.5 ?
    C29 C30 H30B . . 109.5 ?
    H30A C30 H30B . . 109.5 ?
    C29 C30 H30C . . 109.5 ?
    H30A C30 H30C . . 109.5 ?
    H30B C30 H30C . . 109.5 ?
    C29 C31 H31A . . 109.5 ?
    C29 C31 H31B . . 109.5 ?
    H31A C31 H31B . . 109.5 ?
    C29 C31 H31C . . 109.5 ?
    H31A C31 H31C . . 109.5 ?
    H31B C31 H31C . . 109.5 ?
    N2 C32 C33 . . 122.50(16) ?
    N2 C32 H32 . . 118.7 ?
    C33 C32 H32 . . 118.7 ?
    C38 C33 C34 . . 119.01(16) ?
    C38 C33 C32 . . 119.15(16) ?
    C34 C33 C32 . . 121.81(16) ?
    O2 C34 C35 . . 118.98(19) ?
    O2 C34 C33 . . 121.58(16) ?
    C35 C34 C33 . . 119.44(19) ?
    C36 C35 C34 . . 120.3(2) ?
    C36 C35 H35 . . 119.8 ?
    C34 C35 H35 . . 119.8 ?
    C37 C36 C35 . . 120.21(19) ?
    C37 C36 H36 . . 119.9 ?
    C35 C36 H36 . . 119.9 ?
    C38 C37 C36 . . 120.4(2) ?
    C38 C37 Cl2 . . 119.51(18) ?
    C36 C37 Cl2 . . 120.04(16) ?
    C13 N1 C1 . . 119.38(15) ?
    C32 N2 C20 . . 118.93(15) ?
    C15 O1 H1 . . 109.5 ?
    C34 O2 H2 . . 109.5 ?
loop_
    _geom_torsion_atom_site_label_1
    _geom_torsion_atom_site_label_2
    _geom_torsion_atom_site_label_3
    _geom_torsion_atom_site_label_4
    _geom_torsion_site_symmetry_1
    _geom_torsion_site_symmetry_2
    _geom_torsion_site_symmetry_3
    _geom_torsion_site_symmetry_4
    _geom_torsion
    _geom_torsion_publ_flag
    C6 C1 C2 C3 . . . . -2.6(2) ?
    N1 C1 C2 C3 . . . . -179.26(15) ?
    C6 C1 C2 C7 . . . . 175.68(16) ?
    N1 C1 C2 C7 . . . . -1.0(2) ?
    C1 C2 C3 C4 . . . . 1.0(3) ?
    C7 C2 C3 C4 . . . . -177.32(17) ?
    C2 C3 C4 C5 . . . . 0.8(3) ?
    C3 C4 C5 C6 . . . . -1.0(3) ?
    C4 C5 C6 C1 . . . . -0.6(3) ?
    C4 C5 C6 C10 . . . . -178.0(2) ?
    C2 C1 C6 C5 . . . . 2.4(3) ?
    N1 C1 C6 C5 . . . . 179.10(16) ?
    C2 C1 C6 C10 . . . . 179.81(18) ?
    N1 C1 C6 C10 . . . . -3.5(3) ?
    C3 C2 C7 C9 . . . . -69.4(3) ?
    C1 C2 C7 C9 . . . . 112.4(2) ?
    C3 C2 C7 C8 . . . . 55.2(3) ?
    C1 C2 C7 C8 . . . . -123.0(2) ?
    C5 C6 C10 C11 . . . . 78.3(3) ?
    C1 C6 C10 C11 . . . . -99.1(3) ?
    C5 C6 C10 C12 . . . . -46.9(3) ?
    C1 C6 C10 C12 . . . . 135.7(2) ?
    N1 C13 C14 C19 . . . . -179.12(17) ?
    N1 C13 C14 C15 . . . . 0.0(3) ?
    C19 C14 C15 O1 . . . . 178.93(16) ?
    C13 C14 C15 O1 . . . . -0.2(3) ?
    C19 C14 C15 C16 . . . . -0.5(3) ?
    C13 C14 C15 C16 . . . . -179.62(17) ?
    O1 C15 C16 C17 . . . . -179.35(19) ?
    C14 C15 C16 C17 . . . . 0.1(3) ?
    C15 C16 C17 C18 . . . . 0.3(3) ?
    C16 C17 C18 C19 . . . . -0.4(3) ?
    C16 C17 C18 Cl1 . . . . 179.50(16) ?
    C17 C18 C19 C14 . . . . 0.0(3) ?
    Cl1 C18 C19 C14 . . . . -179.91(14) ?
    C15 C14 C19 C18 . . . . 0.5(3) ?
    C13 C14 C19 C18 . . . . 179.61(16) ?
    C25 C20 C21 C22 . . . . -3.6(3) ?
    N2 C20 C21 C22 . . . . 179.64(16) ?
    C25 C20 C21 C29 . . . . 178.15(18) ?
    N2 C20 C21 C29 . . . . 1.4(3) ?
    C20 C21 C22 C23 . . . . 0.8(3) ?
    C29 C21 C22 C23 . . . . 179.1(2) ?
    C21 C22 C23 C24 . . . . 2.1(3) ?
    C22 C23 C24 C25 . . . . -2.2(3) ?
    C23 C24 C25 C20 . . . . -0.5(3) ?
    C23 C24 C25 C26 . . . . 177.53(18) ?
    C21 C20 C25 C24 . . . . 3.4(3) ?
    N2 C20 C25 C24 . . . . -179.81(16) ?
    C21 C20 C25 C26 . . . . -174.56(17) ?
    N2 C20 C25 C26 . . . . 2.2(3) ?
    C24 C25 C26 C28 . . . . 60.4(3) ?
    C20 C25 C26 C28 . . . . -121.6(3) ?
    C24 C25 C26 C27 . . . . -65.2(3) ?
    C20 C25 C26 C27 . . . . 112.7(2) ?
    C22 C21 C29 C30 . . . . -75.1(3) ?
    C20 C21 C29 C30 . . . . 103.2(3) ?
    C22 C21 C29 C31 . . . . 49.0(3) ?
    C20 C21 C29 C31 . . . . -132.8(2) ?
    C37 C38 C33 C34 . . . . -0.3(3) ?
    C37 C38 C33 C32 . . . . -178.46(16) ?
    N2 C32 C33 C38 . . . . 178.38(16) ?
    N2 C32 C33 C34 . . . . 0.3(3) ?
    C38 C33 C34 O2 . . . . -178.73(17) ?
    C32 C33 C34 O2 . . . . -0.6(3) ?
    C38 C33 C34 C35 . . . . 0.9(3) ?
    C32 C33 C34 C35 . . . . 178.98(17) ?
    O2 C34 C35 C36 . . . . 178.9(2) ?
    C33 C34 C35 C36 . . . . -0.7(3) ?
    C34 C35 C36 C37 . . . . 0.0(3) ?
    C33 C38 C37 C36 . . . . -0.4(3) ?
    C33 C38 C37 Cl2 . . . . -179.74(13) ?
    C35 C36 C37 C38 . . . . 0.6(3) ?
    C35 C36 C37 Cl2 . . . . 179.87(17) ?
    C14 C13 N1 C1 . . . . 176.31(15) ?
    C6 C1 N1 C13 . . . . 106.50(19) ?
    C2 C1 N1 C13 . . . . -76.7(2) ?
    C33 C32 N2 C20 . . . . -176.22(15) ?
    C25 C20 N2 C32 . . . . 75.3(2) ?
    C21 C20 N2 C32 . . . . -107.84(19) ?
loop_
    _geom_hbond_atom_site_label_D
    _geom_hbond_atom_site_label_H
    _geom_hbond_atom_site_label_A
    _geom_hbond_site_symmetry_A
    _geom_hbond_distance_DH
    _geom_hbond_distance_HA
    _geom_hbond_distance_DA
    _geom_hbond_angle_DHA
    _geom_hbond_publ_flag
    O1 H1 N1 . 0.82 1.92 2.646(2) 147 y
    O2 H2 N2 . 0.82 1.90 2.630(2) 147 y
    C31 H31c Cg1 . 0.96 2.90 3.743(3) 147 y
    C12 H12A Cg3 1_455 0.96 2.98 3.833(3) 149 y
_iucr_refine_instructions_details
;
TITL I in P-1
CELL  0.71073  11.2760  11.7760  14.1890   73.010   88.420   85.570
ZERR     4.00   0.0020   0.0020   0.0030    0.030    0.020    0.030
LATT   1
SFAC  C    H    CL   N    O
UNIT  76   88   4    4    4
MERG   2
OMIT     0   1   0
OMIT     0   0   1
OMIT     1   0   0
ACTA
BOND   $H
CONF
SIZE 0.30 0.20 0.16
HTAB O1 N1
HTAB O2 N2
HTAB C7 N1
HTAB C10 N1
HTAB C26 N2
HTAB C29 N2
L.S.   4
TEMP    22.00
WGHT    0.060700    0.483300
FVAR       0.53019
C1    1    0.137390    0.661068    0.231733    11.00000    0.05038    0.04948 =
         0.05438   -0.02257   -0.00426   -0.00345
C2    1    0.174475    0.718909    0.135942    11.00000    0.04943    0.04912 =
         0.05666   -0.01956   -0.00228   -0.00264
C3    1    0.163892    0.660985    0.064157    11.00000    0.06707    0.05837 =
         0.05264   -0.02101   -0.00084   -0.00311
AFIX  43
H3    2    0.188980    0.696860    0.000082    11.00000   -1.20000
AFIX   0
C4    1    0.117153    0.552016    0.086238    11.00000    0.08143    0.05973 =
         0.06421   -0.03253   -0.01022   -0.00530
AFIX  43
H4    2    0.111683    0.514338    0.037495    11.00000   -1.20000
AFIX   0
C5    1    0.078365    0.498442    0.180452    11.00000    0.08246    0.05281 =
         0.06842   -0.02410   -0.00515   -0.01606
AFIX  43
H5    2    0.045739    0.425139    0.194369    11.00000   -1.20000
AFIX   0
C6    1    0.086943    0.551523    0.255009    11.00000    0.06491    0.05285 =
         0.05749   -0.01990   -0.00243   -0.01085
C7    1    0.221494    0.841647    0.108066    11.00000    0.06864    0.05545 =
         0.06026   -0.02095    0.00455   -0.01396
AFIX  13
H7    2    0.212220    0.871318    0.165777    11.00000   -1.20000
AFIX   0
C8    1    0.150478    0.926723    0.026150    11.00000    0.14715    0.05417 =
         0.17864   -0.00018   -0.06291   -0.01173
AFIX 137
H8A   2    0.177279    1.005161    0.014058    11.00000   -1.50000
H8B   2    0.067859    0.927559    0.044366    11.00000   -1.50000
H8C   2    0.160773    0.901986   -0.032485    11.00000   -1.50000
AFIX   0
C9    1    0.350524    0.838876    0.081913    11.00000    0.07582    0.09639 =
         0.21573   -0.04200    0.02637   -0.03333
AFIX 137
H9A   2    0.395184    0.788334    0.136960    11.00000   -1.50000
H9B   2    0.376703    0.917996    0.065687    11.00000   -1.50000
H9C   2    0.362717    0.808516    0.026264    11.00000   -1.50000
AFIX   0
C10   1    0.047406    0.489557    0.359553    11.00000    0.09844    0.06773 =
         0.06342   -0.01993    0.00822   -0.02792
AFIX  13
H10   2    0.040544    0.549325    0.395484    11.00000   -1.20000
AFIX   0
C11   1    0.140392    0.394776    0.410504    11.00000    0.11969    0.15381 =
         0.08541    0.02667   -0.01134   -0.00528
AFIX 137
H11A  2    0.149897    0.334983    0.376629    11.00000   -1.50000
H11B  2    0.116070    0.359064    0.477331    11.00000   -1.50000
H11C  2    0.214625    0.429719    0.410110    11.00000   -1.50000
AFIX   0
C12   1   -0.073297    0.439487    0.363894    11.00000    0.09739    0.09637 =
         0.10117   -0.02250    0.02624   -0.03326
AFIX 137
H12A  2   -0.129061    0.499629    0.325181    11.00000   -1.50000
H12B  2   -0.100452    0.414825    0.431034    11.00000   -1.50000
H12C  2   -0.066750    0.372328    0.338214    11.00000   -1.50000
AFIX   0
C13   1    0.245698    0.719524    0.345285    11.00000    0.05993    0.05174 =
         0.05434   -0.01922   -0.00051   -0.00738
AFIX  43
H13   2    0.311502    0.679410    0.325453    11.00000   -1.20000
AFIX   0
C14   1    0.261623    0.781606    0.418325    11.00000    0.06545    0.04711 =
         0.04355   -0.01166   -0.00118   -0.01512
C15   1    0.166531    0.844059    0.451795    11.00000    0.07448    0.05491 =
         0.04486   -0.01350    0.00663   -0.01795
C16   1    0.186587    0.902445    0.521192    11.00000    0.09922    0.07657 =
         0.05905   -0.03212    0.01274   -0.01819
AFIX  43
H16   2    0.123779    0.943793    0.543629    11.00000   -1.20000
AFIX   0
C17   1    0.299424    0.899114    0.556761    11.00000    0.12281    0.07470 =
         0.05143   -0.02643   -0.00144   -0.03339
AFIX  43
H17   2    0.312626    0.937953    0.603524    11.00000   -1.20000
AFIX   0
C18   1    0.392984    0.838571    0.523505    11.00000    0.09274    0.05972 =
         0.05387   -0.00743   -0.01606   -0.02964
C19   1    0.374952    0.780306    0.455052    11.00000    0.07321    0.05459 =
         0.05657   -0.01372   -0.00721   -0.01504
AFIX  43
H19   2    0.438756    0.739729    0.433064    11.00000   -1.20000
AFIX   0
C38   1    0.895007    0.769368   -0.088373    11.00000    0.06767    0.05075 =
         0.05358   -0.01347    0.00637   -0.01174
AFIX  43
H38   2    0.956530    0.730940   -0.045865    11.00000   -1.20000
AFIX   0
C20   1    0.637843    0.658123    0.192370    11.00000    0.04731    0.05197 =
         0.04666   -0.00830    0.00393   -0.00482
C21   1    0.586711    0.548699    0.225188    11.00000    0.06251    0.05582 =
         0.05687   -0.01221    0.00609   -0.01183
C22   1    0.574506    0.498463    0.326205    11.00000    0.07523    0.06068 =
         0.06364   -0.00748    0.01211   -0.01740
AFIX  43
H22   2    0.541660    0.425332    0.349832    11.00000   -1.20000
AFIX   0
C23   1    0.609899    0.554485    0.391847    11.00000    0.07518    0.07457 =
         0.04933   -0.00386    0.00961   -0.00989
AFIX  43
H23   2    0.603286    0.518109    0.459233    11.00000   -1.20000
AFIX   0
C24   1    0.655044    0.664142    0.358148    11.00000    0.06836    0.07144 =
         0.05294   -0.02023    0.00140   -0.00733
AFIX  43
H24   2    0.676240    0.702582    0.403200    11.00000   -1.20000
AFIX   0
C25   1    0.669730    0.718983    0.257728    11.00000    0.05429    0.05433 =
         0.05192   -0.01250    0.00136   -0.00614
C26   1    0.715294    0.842653    0.222777    11.00000    0.08541    0.05780 =
         0.06237   -0.01889    0.00063   -0.01766
AFIX  13
H26   2    0.722101    0.863907    0.150815    11.00000   -1.20000
AFIX   0
C27   1    0.627110    0.933482    0.247189    11.00000    0.13969    0.06861 =
         0.13052   -0.03280   -0.00815   -0.00097
AFIX 137
H27A  2    0.617153    0.914362    0.317369    11.00000   -1.50000
H27B  2    0.551993    0.932510    0.217297    11.00000   -1.50000
H27C  2    0.656192    1.011244    0.222400    11.00000   -1.50000
AFIX   0
C28   1    0.835908    0.845657    0.261872    11.00000    0.09953    0.09984 =
         0.23035    0.00031   -0.04589   -0.04596
AFIX 137
H28A  2    0.832208    0.826284    0.332424    11.00000   -1.50000
H28B  2    0.863349    0.923887    0.235160    11.00000   -1.50000
H28C  2    0.889893    0.788734    0.243228    11.00000   -1.50000
AFIX   0
C29   1    0.549074    0.485205    0.153355    11.00000    0.10061    0.06903 =
         0.07092   -0.02304    0.00871   -0.03125
AFIX  13
H29   2    0.548361    0.542183    0.087318    11.00000   -1.20000
AFIX   0
C30   1    0.638573    0.383416    0.152596    11.00000    0.09803    0.17815 =
         0.21779   -0.14797    0.01590   -0.00663
AFIX 137
H30A  2    0.716484    0.412304    0.139903    11.00000   -1.50000
H30B  2    0.618383    0.349267    0.101967    11.00000   -1.50000
H30C  2    0.637810    0.323899    0.215436    11.00000   -1.50000
AFIX   0
C31   1    0.425750    0.441657    0.174440    11.00000    0.08655    0.09070 =
         0.13014   -0.04109   -0.01934   -0.01587
AFIX 137
H31A  2    0.426202    0.378712    0.235346    11.00000   -1.50000
H31B  2    0.401860    0.412450    0.121910    11.00000   -1.50000
H31C  2    0.370847    0.506147    0.179458    11.00000   -1.50000
AFIX   0
C32   1    0.755443    0.711624    0.050827    11.00000    0.05638    0.04557 =
         0.04650   -0.00809   -0.00126   -0.00597
AFIX  43
H32   2    0.819129    0.673988    0.091159    11.00000   -1.20000
AFIX   0
C33   1    0.778300    0.769463   -0.053040    11.00000    0.06153    0.04120 =
         0.04655   -0.01224    0.00187   -0.00983
C34   1    0.686860    0.828114   -0.117827    11.00000    0.07237    0.05703 =
         0.05164   -0.01299   -0.00439   -0.00749
C35   1    0.713865    0.883396   -0.215811    11.00000    0.10281    0.07812 =
         0.05241   -0.00526   -0.01261    0.00038
AFIX  43
H35   2    0.653332    0.921754   -0.259404    11.00000   -1.20000
AFIX   0
C36   1    0.829709    0.881724   -0.248746    11.00000    0.12187    0.06591 =
         0.04582   -0.00927    0.01522   -0.01685
AFIX  43
H36   2    0.847171    0.918954   -0.314469    11.00000   -1.20000
AFIX   0
C37   1    0.919649    0.825249   -0.184877    11.00000    0.08760    0.05049 =
         0.05872   -0.01834    0.02169   -0.02059
CL1   3    0.535825    0.835596    0.568034    11.00000    0.11587    0.10213 =
         0.09706   -0.02111   -0.04344   -0.03898
CL2   3    1.066202    0.823111   -0.226995    11.00000    0.10577    0.10239 =
         0.09221   -0.03097    0.04978   -0.03572
N1    4    0.145377    0.718104    0.307671    11.00000    0.05853    0.05608 =
         0.05556   -0.02440   -0.00026   -0.01100
N2    4    0.651625    0.710635    0.088484    11.00000    0.05631    0.05212 =
         0.04800   -0.01065    0.00238   -0.00853
O1    5    0.055218    0.850335    0.418048    11.00000    0.06752    0.09144 =
         0.07733   -0.04130    0.00496   -0.00641
AFIX 147
H1    2    0.054307    0.813090    0.377479    11.00000   -1.50000
AFIX   0
O2    5    0.572886    0.833014   -0.087381    11.00000    0.06666    0.10464 =
         0.06784   -0.01043   -0.01069    0.00404
AFIX 147
H2    2    0.568683    0.796552   -0.028676    11.00000   -1.50000
HKLF    4
REM  I in P-1
REM R1 =  0.0490 for   5518 Fo > 4sig(Fo)  and  0.0869 for all   8907 data
REM    407 parameters refined using      0 restraints
END
WGHT      0.0607      0.4833
REM Highest difference peak  0.295,  deepest hole -0.362,  1-sigma level  0.035
Q1    1   1.0024  0.8325 -0.2774  11.00000  0.05    0.30
Q2    1   0.4563  0.5006  0.1144  11.00000  0.05    0.18
Q3    1   0.6942  0.7744  0.2426  11.00000  0.05    0.17
Q4    1   0.6942  0.9135  0.2957  11.00000  0.05    0.16
Q5    1   0.8793  0.7776  0.3145  11.00000  0.05    0.16
;
