# Supplementary material for: 4-Chloro-2-[(2,6-diisopropyl­phen­yl)imino­meth­yl]phenol
Source: Acta Crystallogr Sect E Struct Rep Online. 2012 May 16;68(Pt 6):o1721. doi: 10.1107/S1600536812020612 (PMC3379312; doi:10.1107/S1600536812020612)
Supplement: Supplementary file 2 [file e-68-o1721-Isup2.hkl]

#
# h,k,l, Fc-squared, Fo-squared, sigma(Fo-squared) and status flag
#
data_I
_shelx_title ' Br7 in P-1'
_shelx_refln_list_code          4
_shelx_F_calc_maximum      195.73
_exptl_crystal_F_000       672.00
_reflns_d_resolution_high  0.7478
 
loop_
 _symmetry_equiv_pos_as_xyz
 'x, y, z'
 '-x, -y, -z'
 
_cell_length_a    11.2760
_cell_length_b    11.7760
_cell_length_c    14.1890
_cell_angle_alpha  73.010
_cell_angle_beta   88.420
_cell_angle_gamma  85.570
 
_shelx_F_squared_multiplier     1.000
 
loop_
 _refln_index_h
 _refln_index_k
 _refln_index_l
 _refln_F_squared_calc
 _refln_F_squared_meas
 _refln_F_squared_sigma
 _refln_observed_status
   2   0   0      247.69      259.48      7.65 o
   3   0   0      135.65      124.21      2.17 o
   4   0   0     6971.29     7391.77    111.18 o
   5   0   0        8.69        8.65      0.53 o
   6   0   0      211.46      227.22      3.96 o
   7   0   0       85.15       84.05      1.94 o
   8   0   0      162.55      135.80      3.17 o
   9   0   0       31.12       29.69      1.50 o
  10   0   0      194.65      183.09      4.82 o
  11   0   0        1.13        3.67      0.55 o
  12   0   0       19.71       19.79      0.80 o
  13   0   0        1.18        2.85      0.67 o
  14   0   0        2.69        4.89      0.93 o
  15   0   0        0.47        0.64      1.67 o
 -14   1   0        0.83        1.61      0.99 o
 -13   1   0        3.52        5.58      0.84 o
 -12   1   0        1.88        4.18      0.74 o
 -11   1   0       10.69       11.49      0.77 o
 -10   1   0       80.79       81.50      1.57 o
  -9   1   0       55.64       51.84      1.55 o
  -8   1   0      467.28      465.70      5.03 o
  -7   1   0        6.47        5.27      0.39 o
  -6   1   0       46.24       58.04      0.92 o
  -5   1   0        0.11       -0.24      0.24 o
  -4   1   0      627.44      697.96      6.59 o
  -3   1   0       90.11       80.68      1.00 o
  -2   1   0    18276.48    16895.36    208.75 o
  -1   1   0       15.09        7.33      0.47 o
   1   1   0       35.14       28.92      1.80 o
   2   1   0     1203.86     1134.52     30.13 o
   3   1   0        0.12       -0.57      0.57 o
   4   1   0     2046.03     2033.58     53.89 o
   5   1   0       78.78       72.78      3.49 o
   6   1   0     1765.35     1878.05     50.55 o
   7   1   0       52.30       49.06      3.42 o
   8   1   0       95.54       93.06      5.26 o
   9   1   0       20.08       20.89      1.08 o
  10   1   0       50.70       57.76      1.72 o
  11   1   0        5.16        5.67      2.90 o
  12   1   0       43.30       41.70      2.15 o
  13   1   0        0.01       -0.74      1.10 o
  14   1   0        0.14        0.56      0.86 o
  15   1   0        1.09        0.60      0.75 o
 -14   2   0        4.29        3.07      1.16 o
 -13   2   0        0.00       -0.58      0.96 o
 -12   2   0        3.59        5.33      0.87 o
 -11   2   0        5.91        8.64      0.86 o
 -10   2   0       76.41       69.81      1.63 o
  -9   2   0        6.50        4.95      0.77 o
  -8   2   0        7.55       11.69      0.74 o
  -7   2   0      172.15      178.86      2.34 o
  -6   2   0     2825.78     2880.74     25.25 o
  -5   2   0       65.02       59.65      1.05 o
  -4   2   0     1108.30     1138.48     10.17 o
  -3   2   0       59.10       54.99      0.80 o
  -2   2   0     6424.21     6444.73     45.22 o
  -1   2   0      117.27      109.00      1.12 o
   0   2   0     5603.44     5440.93     43.53 o
   1   2   0       24.26       23.54      0.41 o
   2   2   0     2235.18     2170.03     21.72 o
   3   2   0        7.74        5.25      1.25 o
   4   2   0      284.19      282.52      4.63 o
   5   2   0        0.21        1.17      1.25 o
   6   2   0      887.51      920.61     25.90 o
   7   2   0       55.47       48.84      3.77 o
   8   2   0       51.80       53.54      4.20 o
   9   2   0        1.23        2.81      2.31 o
  10   2   0      144.77      129.31      6.97 o
  11   2   0       17.81       14.12      3.13 o
  12   2   0        3.81        3.77      2.85 o
  13   2   0        5.21        8.32      3.49 o
  14   2   0        2.26        3.20      3.52 o
  15   2   0        0.03       -0.39      3.91 o
 -14   3   0        0.02        0.27      1.32 o
 -13   3   0        0.73        0.75      1.25 o
 -12   3   0        0.09       -0.64      1.04 o
 -11   3   0        0.01        0.82      0.81 o
 -10   3   0       98.56       86.15      1.99 o
  -9   3   0       43.17       40.21      1.74 o
  -8   3   0     1320.33     1263.00     15.06 o
  -7   3   0        5.22        3.78      0.61 o
  -6   3   0     1451.05     1442.55     15.73 o
  -5   3   0       76.06       84.33      1.40 o
  -4   3   0     1776.07     1931.74     17.38 o
  -3   3   0       40.54       33.65      1.03 o
  -2   3   0     9330.88     8930.02     74.70 o
  -1   3   0       24.35       22.05      0.54 o
   0   3   0    22165.57    19849.04    158.00 o
   1   3   0        5.68        6.03      0.32 o
   2   3   0     1705.83     1689.74     14.09 o
   3   3   0       14.15       15.79      0.53 o
   4   3   0      244.09      271.13      6.02 o
   5   3   0      105.70      105.31      2.18 o
   6   3   0     1934.38     2022.79     30.42 o
   7   3   0       93.99       93.25      3.36 o
   8   3   0       44.41       50.02      3.95 o
   9   3   0       14.15       13.48      2.74 o
  10   3   0        0.47       -2.10      2.10 o
  11   3   0        0.05        1.10      2.49 o
  12   3   0        3.62        3.98      2.85 o
  13   3   0        4.49        8.39      2.57 o
  14   3   0        0.11       -0.53      3.70 o
 -14   4   0        4.98        4.94      1.56 o
 -13   4   0        0.90        2.25      1.39 o
 -12   4   0       22.12       21.87      1.77 o
 -11   4   0        6.70        8.48      1.26 o
 -10   4   0        7.82       10.75      1.22 o
  -9   4   0      114.66      109.96      2.39 o
  -8   4   0       80.17       96.21      2.55 o
  -7   4   0       65.21       58.74      1.48 o
  -6   4   0      104.47       91.86      1.68 o
  -5   4   0        0.51       -0.43      0.43 o
  -4   4   0     2845.15     2796.02     23.35 o
  -3   4   0       85.19       76.67      1.23 o
  -2   4   0        2.65        0.66      0.44 o
  -1   4   0        1.28        0.63      0.30 o
   0   4   0      738.36      732.80      6.81 o
   1   4   0        9.64        7.59      0.44 o
   2   4   0      341.03      406.15      3.92 o
   3   4   0       12.22       14.50      0.56 o
   4   4   0     3113.61     3304.30     28.83 o
   5   4   0       19.48       18.95      0.60 o
   6   4   0     3288.27     3439.79     77.83 o
   7   4   0       53.05       46.93      2.50 o
   8   4   0      525.13      536.32      8.75 o
   9   4   0       25.01       25.97      1.34 o
  10   4   0       32.02       33.70      1.86 o
  11   4   0       10.14       12.06      3.26 o
  12   4   0        0.93        2.75      2.11 o
  13   4   0        0.42        4.54      3.82 o
  14   4   0        0.39       -1.74      3.56 o
 -13   5   0        0.17        2.98      1.50 o
 -12   5   0       32.81       20.31      1.85 o
 -11   5   0        0.03       -0.66      1.26 o
 -10   5   0       61.90       73.01      2.66 o
  -9   5   0        0.48        0.76      1.02 o
  -8   5   0       11.33        8.21      1.10 o
  -7   5   0       45.87       47.62      1.54 o
  -6   5   0       44.79       40.54      1.48 o
  -5   5   0       21.93       23.87      0.86 o
  -4   5   0       25.38       27.79      0.79 o
  -3   5   0      125.59      122.31      2.14 o
  -2   5   0      673.38      595.81      6.13 o
  -1   5   0        9.83       10.73      0.54 o
   0   5   0      552.78      681.09      6.48 o
   1   5   0        4.00        2.13      0.45 o
   2   5   0      923.21      956.32      8.79 o
   3   5   0        6.11        4.34      0.52 o
   4   5   0        0.78        0.40      0.39 o
   5   5   0       24.15       20.62      0.89 o
   6   5   0     2429.12     2488.29     23.36 o
   7   5   0        2.98        4.34      0.48 o
   8   5   0       16.68       16.62      0.64 o
   9   5   0        6.00        5.78      1.26 o
  10   5   0        6.11        4.25      1.27 o
  11   5   0        6.58        8.16      1.25 o
  12   5   0        1.29        2.39      5.09 o
  13   5   0        4.77        5.30      2.80 o
  14   5   0        4.96        2.10      3.74 o
 -13   6   0        0.02        2.03      1.62 o
 -12   6   0        0.18        0.19      1.52 o
 -11   6   0        0.72        0.33      1.39 o
 -10   6   0       16.16       18.13      1.69 o
  -9   6   0        8.56        5.82      1.36 o
  -8   6   0      107.04       98.11      3.60 o
  -7   6   0        2.59        6.18      1.03 o
  -6   6   0        8.89        5.14      0.75 o
  -5   6   0       15.90       18.74      0.88 o
  -4   6   0       31.73       30.55      1.01 o
  -3   6   0       38.70       46.07      1.38 o
  -2   6   0     2908.68     2985.03     30.10 o
  -1   6   0       65.11       60.54      1.25 o
   0   6   0     2128.53     2129.50     19.04 o
   1   6   0        1.82        2.61      0.61 o
   2   6   0       20.32       50.89      1.10 o
   3   6   0        0.53        0.10      0.48 o
   4   6   0       13.84       19.37      0.79 o
   5   6   0       29.48       25.74      1.28 o
   6   6   0        6.38       14.01      0.76 o
   7   6   0       50.84       46.82      1.65 o
   8   6   0       68.81       82.45      1.56 o
   9   6   0        2.92        1.45      0.67 o
  10   6   0       86.31       98.69      1.71 o
  11   6   0        0.77        0.14      0.56 o
  12   6   0        0.01       -0.54      0.54 o
  13   6   0        5.61        7.08      1.67 o
  14   6   0        0.06       -1.59      1.59 o
 -12   7   0       12.42       13.64      1.92 o
 -11   7   0        3.99        1.94      1.51 o
 -10   7   0        1.84        1.80      1.44 o
  -9   7   0        0.45       -1.18      1.18 o
  -8   7   0        8.87        5.61      1.42 o
  -7   7   0        8.19        7.82      1.10 o
  -6   7   0        0.02       -0.83      0.83 o
  -5   7   0        0.11        0.12      0.68 o
  -4   7   0        0.46       -0.60      0.60 o
  -3   7   0       11.70       14.31      0.89 o
  -2   7   0     1142.30     1164.91     12.47 o
  -1   7   0        4.16        5.24      0.73 o
   0   7   0      446.53      439.03      4.95 o
   1   7   0        1.17        0.71      0.52 o
   2   7   0      777.91      736.32      7.61 o
   3   7   0        0.14       -0.36      0.58 o
   4   7   0      205.87      233.03      3.18 o
   5   7   0        5.01        3.42      0.65 o
   6   7   0       96.11      101.68      2.07 o
   7   7   0       24.10       21.16      1.05 o
   8   7   0       28.78       26.26      1.21 o
   9   7   0        8.66        5.38      0.80 o
  10   7   0        3.95        3.88      1.16 o
  11   7   0       11.63       12.73      0.83 o
  12   7   0        3.85        3.85      0.79 o
  13   7   0        0.01        0.21      1.00 o
 -12   8   0        0.44        2.11      2.70 o
 -11   8   0        0.02       -0.21      1.75 o
 -10   8   0        1.02        1.34      1.51 o
  -9   8   0        0.03        0.19      1.38 o
  -8   8   0        0.21        0.59      1.38 o
  -7   8   0        6.55        6.49      1.19 o
  -6   8   0       80.60       69.82      2.14 o
  -5   8   0        1.45        1.63      0.94 o
  -4   8   0       96.33       97.60      2.35 o
  -3   8   0       22.87       22.63      1.27 o
  -2   8   0      138.68      131.96      2.46 o
  -1   8   0       21.01       22.56      1.07 o
   0   8   0      286.55      274.38      3.18 o
   1   8   0        2.71        1.72      0.63 o
   2   8   0        1.76       -0.63      0.63 o
   3   8   0        0.04        0.54      0.67 o
   4   8   0      117.65      128.24      2.30 o
   5   8   0        2.85        2.25      0.74 o
   6   8   0      598.04      543.09      6.97 o
   7   8   0        1.43        1.13      0.89 o
   8   8   0        5.63        3.55      0.92 o
   9   8   0        0.24       -0.66      0.80 o
  10   8   0        5.18        3.89      0.84 o
  11   8   0        1.08        1.34      0.87 o
  12   8   0        8.86       11.93      1.14 o
  13   8   0        4.61        3.59      1.16 o
 -11   9   0        2.58        2.56      1.76 o
 -10   9   0        2.56        5.51      1.70 o
  -9   9   0        0.64       -1.25      1.77 o
  -8   9   0       26.97       22.21      1.94 o
  -7   9   0        0.72       -0.03      1.25 o
  -6   9   0        1.89        3.93      1.17 o
  -5   9   0        1.63        1.62      1.06 o
  -4   9   0       23.42       31.70      1.78 o
  -3   9   0        2.71        0.74      0.97 o
  -2   9   0        0.97       -0.05      0.89 o
  -1   9   0       12.03       10.97      1.08 o
   0   9   0      236.55      225.64      3.26 o
   1   9   0        0.49       -0.76      0.76 o
   2   9   0      154.64      175.74      3.01 o
   3   9   0        2.17        0.74      0.84 o
   4   9   0       48.73       41.84      1.49 o
   5   9   0        1.30        1.61      0.94 o
   6   9   0        0.76        0.01      0.94 o
   7   9   0        6.74        6.25      1.09 o
   8   9   0       34.27       33.89      1.54 o
   9   9   0        6.38        3.96      1.00 o
  10   9   0       77.66       96.52      2.34 o
  11   9   0        0.00       -0.33      1.03 o
  12   9   0        3.01        0.97      1.25 o
 -10  10   0        1.50       -0.72      2.17 o
  -9  10   0        0.00       -0.16      1.93 o
  -8  10   0        0.39       -0.24      1.45 o
  -7  10   0        0.26       -1.02      1.44 o
  -6  10   0        6.69        3.49      1.34 o
  -5  10   0        2.90        3.78      1.32 o
  -4  10   0        1.10        0.16      1.47 o
  -3  10   0        1.84        0.15      1.45 o
  -2  10   0       25.33       30.24      1.80 o
  -1  10   0       11.83       13.25      1.70 o
   0  10   0       74.99       74.61      2.34 o
   1  10   0        1.86        0.71      1.08 o
   2  10   0      175.16      192.62      3.62 o
   3  10   0       14.66       15.05      1.33 o
   4  10   0      138.88      111.00      2.88 o
   5  10   0        0.05        0.07      1.16 o
   6  10   0       24.84       13.50      1.46 o
   7  10   0        2.08       -0.70      1.27 o
   8  10   0        7.60        5.78      1.34 o
   9  10   0        4.85        4.82      1.32 o
  10  10   0        3.81        4.98      1.49 o
  11  10   0        0.44       -1.38      1.38 o
  -9  11   0        0.22        1.10      3.70 o
  -8  11   0        0.27       -0.32      3.24 o
  -7  11   0        1.34        5.01      2.47 o
  -6  11   0        1.02        0.53      1.52 o
  -5  11   0        5.72        7.14      1.62 o
  -4  11   0        2.35        0.31      1.85 o
  -3  11   0        0.23        0.30      2.08 o
  -2  11   0       65.88       73.58      3.67 o
  -1  11   0        2.42        2.41      1.88 o
   0  11   0       42.93       44.19      2.40 o
   1  11   0        0.44       -0.02      1.65 o
   2  11   0       87.31       76.49      2.45 o
   3  11   0        0.27        0.70      1.26 o
   4  11   0       35.37       40.72      2.33 o
   5  11   0        0.59        0.43      1.31 o
   6  11   0       23.41       27.86      1.87 o
   7  11   0        0.13       -0.49      1.39 o
   8  11   0       14.26       14.73      2.32 o
   9  11   0        0.27       -1.56      1.56 o
  10  11   0        3.35        0.86      1.53 o
  11  11   0        1.58        0.52      2.41 o
  -8  12   0        1.22        6.23      3.91 o
  -7  12   0        0.30        0.89      2.59 o
  -6  12   0        3.42        2.63      2.91 o
  -5  12   0        0.37       -0.89      2.54 o
  -4  12   0        1.75        0.24      1.94 o
  -3  12   0        0.40       -0.21      2.38 o
  -2  12   0        9.01        8.82      2.23 o
  -1  12   0        0.15       -1.22      2.17 o
   0  12   0       27.28       34.49      2.95 o
   1  12   0        3.41        3.69      1.69 o
   2  12   0      178.61      173.39      3.76 o
   3  12   0        3.16        1.80      1.64 o
   4  12   0        0.14        0.02      1.52 o
   5  12   0        0.00       -1.51      1.53 o
   6  12   0        0.71       -0.92      1.72 o
   7  12   0        1.05       -0.33      1.64 o
   8  12   0       24.91       27.14      2.31 o
   9  12   0        3.94        4.57      2.57 o
  -6  13   0        7.47        5.57      3.06 o
  -5  13   0        1.12        0.18      2.25 o
  -4  13   0        4.69        2.83      2.23 o
  -3  13   0        0.01        0.41      2.19 o
  -2  13   0        5.42        3.89      2.31 o
  -1  13   0        0.32       -2.15      2.22 o
   0  13   0        2.97        3.13      2.21 o
   1  13   0        1.88        2.02      2.29 o
   2  13   0       23.45       25.23      2.78 o
   3  13   0        2.66        0.18      1.98 o
   4  13   0        1.06       -1.46      1.46 o
   5  13   0        0.08       -1.68      1.68 o
   6  13   0        0.28       -0.46      1.79 o
   7  13   0        0.00       -0.51      1.78 o
   8  13   0        6.20        5.44      2.12 o
  -4  14   0        4.98        3.31      2.86 o
  -3  14   0        0.36       -0.60      2.27 o
  -2  14   0        3.22        4.52      5.04 o
  -1  14   0        0.01       -2.67      2.67 o
   0  14   0       25.46       29.03      3.34 o
   1  14   0        0.34        0.09      3.21 o
   2  14   0        8.86        5.09      3.39 o
   3  14   0        0.01        1.82      3.47 o
   4  14   0        6.66        4.24      2.39 o
   5  14   0        0.01       -2.05      2.05 o
   6  14   0       14.10       17.80      2.11 o
   1  15   0        3.34       -0.21      3.73 o
   2  15   0        0.14        0.60      7.08 o
  -5 -14   1        1.50       -0.64      2.28 o
  -4 -14   1        1.38        1.17      2.22 o
  -3 -14   1        1.82       -4.34      4.34 o
  -2 -14   1        0.74       -1.01      6.10 o
  -1 -14   1        6.84        8.74      3.56 o
   0 -14   1        0.18        0.31      2.46 o
   1 -14   1        6.44        4.39      2.51 o
   2 -14   1        6.80        6.42      2.66 o
   3 -14   1        0.53       -0.49      2.41 o
  -8 -13   1       38.69       53.56     12.06 o
  -7 -13   1        6.80        6.16      1.98 o
  -6 -13   1        5.01        4.60      1.99 o
  -5 -13   1        1.73       -0.20      1.79 o
  -4 -13   1        0.37       -1.08      1.95 o
  -3 -13   1        0.76        1.88      2.04 o
  -2 -13   1       17.41       19.61      3.86 o
  -1 -13   1        6.92        7.21      2.42 o
   0 -13   1       48.28       54.33      3.78 o
   1 -13   1        0.42       -1.99      2.23 o
   2 -13   1        2.74       -0.40      3.51 o
   3 -13   1        0.54       -2.28      2.28 o
   4 -13   1        0.54       -0.48      2.06 o
   5 -13   1        4.75        5.52      2.48 o
   6 -13   1        9.34        8.02      3.45 o
  -9 -12   1        7.47        8.16      1.98 o
  -8 -12   1        7.36        6.60      2.12 o
  -7 -12   1        7.77        6.05      2.32 o
  -6 -12   1        0.08       -0.19      1.56 o
  -5 -12   1        9.78        6.73      1.58 o
  -4 -12   1        1.42       -1.36      1.36 o
  -3 -12   1       18.80       18.21      1.86 o
  -2 -12   1        1.74        0.24      1.63 o
  -1 -12   1        8.50        9.30      1.86 o
   0 -12   1        3.18        0.08      2.16 o
   1 -12   1        2.74        1.05      2.25 o
   2 -12   1        5.19        4.62      2.22 o
   3 -12   1        0.03       -1.27      1.94 o
   4 -12   1        1.85       -2.20      3.09 o
   5 -12   1        0.01        0.23      2.19 o
   6 -12   1        1.64        5.28      2.92 o
   7 -12   1        0.57        3.95      2.70 o
 -10 -11   1        2.05        4.47      1.64 o
  -9 -11   1       35.74       39.40      2.38 o
  -8 -11   1       15.64       17.10      1.96 o
  -7 -11   1        7.96        6.87      1.70 o
  -6 -11   1        0.02       -1.38      1.38 o
  -5 -11   1        0.04       -1.56      1.56 o
  -4 -11   1       70.39       66.01      3.15 o
  -3 -11   1       19.79       18.82      1.50 o
  -2 -11   1        0.33        1.30      1.22 o
  -1 -11   1       24.62       21.57      1.84 o
   0 -11   1       30.67       27.47      2.03 o
   1 -11   1       20.88       23.08      4.33 o
   2 -11   1        6.12        3.29      2.83 o
   3 -11   1        0.01       -1.18      1.85 o
   4 -11   1        3.77        1.91      2.19 o
   5 -11   1        0.02       -1.35      1.35 o
   6 -11   1        7.91        8.69      1.72 o
   7 -11   1        0.00       -0.07      1.79 o
   8 -11   1        0.17        0.39      2.24 o
   9 -11   1        0.09        2.21      3.95 o
 -11 -10   1        1.08        1.97      1.41 o
 -10 -10   1        3.93        3.40      1.47 o
  -9 -10   1        1.60        0.77      1.41 o
  -8 -10   1       96.01      104.37      3.32 o
  -7 -10   1        0.82        0.47      1.41 o
  -6 -10   1       79.55       73.84      2.88 o
  -5 -10   1        4.43        2.37      1.43 o
  -4 -10   1       20.37       13.38      1.96 o
  -3 -10   1       33.55       41.08      3.03 o
  -2 -10   1       80.22       70.09      2.28 o
  -1 -10   1       20.81       22.31      1.69 o
   0 -10   1        0.45        0.73      1.23 o
   1 -10   1        2.31        1.59      1.36 o
   2 -10   1        0.90        1.56      1.67 o
   3 -10   1        2.20        3.82      1.55 o
   4 -10   1        2.83        0.44      1.47 o
   5 -10   1       11.89       13.26      1.52 o
   6 -10   1        0.08       -0.77      1.35 o
   7 -10   1        0.31        0.17      1.51 o
   8 -10   1        4.46        4.24      1.63 o
   9 -10   1        0.58        0.85      1.95 o
  10 -10   1        0.01        0.80      2.02 o
 -12  -9   1        0.35        1.26      1.23 o
 -11  -9   1        7.95        5.98      1.37 o
 -10  -9   1        0.38       -1.07      1.07 o
  -9  -9   1        8.74        6.54      1.19 o
  -8  -9   1        5.78        6.32      1.28 o
  -7  -9   1       36.04       34.21      1.68 o
  -6  -9   1        2.35       -0.71      0.98 o
  -5  -9   1       19.12       22.73      1.88 o
  -4  -9   1       34.68       26.37      1.36 o
  -3  -9   1      227.82      237.91      4.38 o
  -2  -9   1       19.86       20.97      1.58 o
  -1  -9   1        6.75        4.37      1.07 o
   0  -9   1       18.01       12.98      1.19 o
   1  -9   1       31.94       31.87      1.55 o
   2  -9   1       56.50       59.01      1.89 o
   3  -9   1       40.07       39.01      1.89 o
   4  -9   1        6.15        3.75      1.21 o
   5  -9   1        0.04       -0.66      1.02 o
   6  -9   1       19.72       22.37      1.54 o
   7  -9   1       10.33        8.87      1.49 o
   8  -9   1        4.39        4.27      1.60 o
   9  -9   1        0.07       -1.51      1.51 o
  10  -9   1        0.80       -1.02      1.66 o
  11  -9   1        0.52        2.90      2.30 o
 -13  -8   1        0.00       -0.74      1.09 o
 -12  -8   1        5.49        6.33      1.06 o
 -11  -8   1       21.79       24.59      1.40 o
 -10  -8   1        6.27        7.22      0.98 o
  -9  -8   1        1.37        1.67      0.88 o
  -8  -8   1        7.17       10.66      0.97 o
  -7  -8   1       23.97       18.60      1.11 o
  -6  -8   1        0.20       -0.78      0.78 o
  -5  -8   1       20.36       20.73      1.34 o
  -4  -8   1        4.33        3.05      0.74 o
  -3  -8   1        0.37        0.23      0.65 o
  -2  -8   1      329.65      340.36      5.43 o
  -1  -8   1        4.59        4.90      0.69 o
   0  -8   1       46.79       35.26      1.17 o
   1  -8   1      111.84      116.16      2.32 o
   2  -8   1      156.38      171.36      2.89 o
   3  -8   1       32.66       25.11      1.42 o
   4  -8   1       33.82       37.46      1.89 o
   5  -8   1        9.39       11.97      1.19 o
   6  -8   1       73.21       73.75      2.23 o
   7  -8   1        3.19        2.84      1.14 o
   8  -8   1       19.01       20.19      1.81 o
   9  -8   1        0.00        0.64      1.40 o
  10  -8   1       13.32       19.99      2.04 o
  11  -8   1        2.06        1.30      2.23 o
 -13  -7   1        7.17        6.97      1.78 o
 -12  -7   1        9.70       11.42      0.90 o
 -11  -7   1        2.14        2.30      0.76 o
 -10  -7   1       11.20        7.91      0.88 o
  -9  -7   1       32.98       30.08      1.11 o
  -8  -7   1      217.16      207.86      2.97 o
  -7  -7   1        2.90        1.02      0.73 o
  -6  -7   1      200.78      204.96      3.24 o
  -5  -7   1        2.74        2.83      0.64 o
  -4  -7   1       31.20       23.19      0.94 o
  -3  -7   1      352.85      359.52      4.21 o
  -2  -7   1       31.17       26.94      0.98 o
  -1  -7   1       58.30       49.46      1.25 o
   0  -7   1       69.75       61.83      1.41 o
   1  -7   1      235.56      246.64      3.48 o
   2  -7   1       10.76       13.10      1.11 o
   3  -7   1      107.04      124.84      2.18 o
   4  -7   1      414.55      412.31      5.17 o
   5  -7   1        5.59        7.06      0.97 o
   6  -7   1       18.68       16.43      1.22 o
   7  -7   1        8.71        9.23      1.15 o
   8  -7   1        0.22        0.06      1.28 o
   9  -7   1        0.12       -1.23      1.23 o
  10  -7   1        0.17        0.09      1.44 o
  11  -7   1        0.03        1.35      1.53 o
  12  -7   1        0.52        2.49      1.70 o
 -14  -6   1        0.29        1.28      1.25 o
 -13  -6   1        4.26        3.89      0.96 o
 -12  -6   1        1.40        1.81      0.61 o
 -11  -6   1       10.00       10.23      0.72 o
 -10  -6   1       12.00       11.10      0.77 o
  -9  -6   1        3.00        3.78      0.70 o
  -8  -6   1        6.90       10.24      0.72 o
  -7  -6   1        1.74        0.22      0.94 o
  -6  -6   1       20.45       21.97      0.89 o
  -5  -6   1       27.01       34.29      1.29 o
  -4  -6   1       77.81       64.12      1.33 o
  -3  -6   1       63.71       73.92      1.42 o
  -2  -6   1      400.68      418.83      4.33 o
  -1  -6   1      117.24       87.78      1.49 o
   0  -6   1      464.70      477.15      4.89 o
   1  -6   1      127.67      125.84      2.01 o
   2  -6   1      252.73      272.77      3.41 o
   3  -6   1       28.00       30.02      1.04 o
   4  -6   1      147.23      156.18      2.19 o
   5  -6   1        5.73        4.84      0.64 o
   6  -6   1        2.30        1.84      1.01 o
   7  -6   1       37.79       34.43      1.38 o
   8  -6   1        3.40        8.82      1.48 o
   9  -6   1        0.37       -0.56      1.15 o
  10  -6   1        5.68        6.96      1.51 o
  11  -6   1        2.71        1.79      1.44 o
  12  -6   1       26.86       29.22      2.20 o
  13  -6   1        0.22       -0.79      1.57 o
 -14  -5   1        5.66        0.82      4.34 o
 -13  -5   1        0.56        2.18      2.55 o
 -12  -5   1        0.71       -1.57      2.27 o
 -11  -5   1        0.37        1.13      2.01 o
 -10  -5   1       48.69       55.06      3.98 o
  -9  -5   1        0.61        0.50      0.79 o
  -8  -5   1       10.46        8.00      0.54 o
  -7  -5   1        0.61       -0.18      0.45 o
  -6  -5   1       30.83       29.35      1.50 o
  -5  -5   1       61.72       63.47      1.14 o
  -4  -5   1        0.91        3.00      0.46 o
  -3  -5   1      158.09      207.80      2.52 o
  -2  -5   1     2849.61     3126.54     26.01 o
  -1  -5   1        0.09       -0.36      0.40 o
   0  -5   1      592.63      689.33      6.59 o
   1  -5   1      380.44      365.72      3.83 o
   2  -5   1      364.71      368.86      4.10 o
   3  -5   1       31.19       44.46      1.27 o
   4  -5   1       37.99       47.43      1.07 o
   5  -5   1       69.21       80.40      1.48 o
   6  -5   1       27.62       28.34      1.24 o
   7  -5   1        0.30        0.22      0.73 o
   8  -5   1       18.41       26.56      1.58 o
   9  -5   1       69.70       61.34      2.01 o
  10  -5   1        5.92        6.01      1.64 o
  11  -5   1        8.24        5.88      1.46 o
  12  -5   1       19.89       18.46      1.87 o
  13  -5   1        0.54        3.12      1.57 o
 -14  -4   1        1.00        8.15      4.45 o
 -13  -4   1        0.02        5.59      3.81 o
 -12  -4   1        1.26        1.69      3.36 o
 -11  -4   1        0.08        4.06      2.09 o
 -10  -4   1       12.44       11.15      1.62 o
  -9  -4   1       35.69       36.74      1.65 o
  -8  -4   1      217.79      192.71      3.48 o
  -7  -4   1        1.64        3.34      0.75 o
  -6  -4   1      322.60      281.36      3.57 o
  -5  -4   1        3.11        0.81      0.46 o
  -4  -4   1     1223.87     1296.32     12.27 o
  -3  -4   1      193.96      220.57      2.50 o
  -2  -4   1      331.71      381.96      3.55 o
  -1  -4   1      185.71      240.56      2.44 o
   0  -4   1     1140.19     1126.07      9.68 o
   1  -4   1        1.16       -0.22      0.30 o
   2  -4   1     1036.24     1136.65     10.99 o
   3  -4   1      707.91      795.83      7.04 o
   4  -4   1        0.83       -0.43      0.43 o
   5  -4   1       13.09       18.12      0.86 o
   6  -4   1      128.97      140.25      2.36 o
   7  -4   1       15.64       19.89      0.95 o
   8  -4   1       42.93       45.84      1.63 o
   9  -4   1       12.74       14.37      1.16 o
  10  -4   1      130.34      111.12      3.19 o
  11  -4   1        5.65        5.57      1.35 o
  12  -4   1        5.53        5.53      1.44 o
  13  -4   1        0.45        0.73      1.39 o
  14  -4   1        5.96        9.64      1.71 o
 -14  -3   1        6.11       11.35      4.09 o
 -13  -3   1        0.03       -3.17      3.17 o
 -12  -3   1        7.62        9.24      2.49 o
 -11  -3   1        3.78        3.43      1.88 o
 -10  -3   1       80.09       72.17      8.04 o
  -9  -3   1       29.94       29.11      2.60 o
  -8  -3   1      142.98      148.65      5.07 o
  -7  -3   1      155.39      165.66      4.39 o
  -6  -3   1      177.84      164.55      2.89 o
  -5  -3   1      109.68      137.46      2.51 o
  -4  -3   1      164.00      210.79      2.44 o
  -3  -3   1      162.06      171.26      2.05 o
  -2  -3   1      703.05      706.63      5.61 o
  -1  -3   1       21.01       33.48      0.66 o
   0  -3   1     3742.53     3663.91     27.90 o
   1  -3   1      940.27      976.17      7.40 o
   2  -3   1     2288.35     2355.48     19.90 o
   3  -3   1      142.98      141.19      1.63 o
   4  -3   1     1018.19     1039.83      9.46 o
   5  -3   1      158.01      152.68      2.33 o
   6  -3   1      820.44      841.50      8.79 o
   7  -3   1      318.33      290.33      3.91 o
   8  -3   1       91.26       57.15      1.80 o
   9  -3   1      322.05      305.33      4.65 o
  10  -3   1      136.00      132.06      2.78 o
  11  -3   1        7.12        8.26      1.13 o
  12  -3   1       19.43       16.45      1.35 o
  13  -3   1        0.29       -0.10      1.27 o
  14  -3   1        2.99        4.03      1.49 o
 -14  -2   1        0.60       -3.34      3.34 o
 -13  -2   1        0.13       -1.07      2.95 o
 -12  -2   1        2.20        7.47      2.35 o
 -11  -2   1        0.18       -2.35      2.35 o
 -10  -2   1       28.47       30.38      3.84 o
  -9  -2   1        3.51        4.87      2.60 o
  -8  -2   1      543.55      545.10     17.00 o
  -7  -2   1      132.58      147.95      6.26 o
  -6  -2   1       66.45       84.13      4.55 o
  -5  -2   1       98.64      107.01      4.55 o
  -4  -2   1      994.03     1086.47     14.89 o
  -3  -2   1      268.32      274.38      4.08 o
  -2  -2   1     1190.35     1247.33     11.22 o
  -1  -2   1     5577.21     5652.34     41.42 o
   0  -2   1     1366.39     1450.22     11.71 o
   1  -2   1     2570.77     2635.32     21.07 o
   2  -2   1      397.11      457.30      3.90 o
   3  -2   1       14.73       10.67      0.38 o
   4  -2   1     2304.51     2386.76     22.34 o
   5  -2   1     1138.19     1121.16     12.58 o
   6  -2   1       26.16       14.73      0.84 o
   7  -2   1        1.91        1.45      0.56 o
   8  -2   1      458.38      478.98      5.38 o
   9  -2   1       33.80       29.75      1.19 o
  10  -2   1        4.19        3.34      0.78 o
  11  -2   1        2.23        1.37      0.77 o
  12  -2   1        1.08        0.62      0.83 o
  13  -2   1        1.63        2.28      1.08 o
  14  -2   1        0.52        2.48      1.33 o
 -15  -1   1        0.57       -1.17      1.32 o
 -14  -1   1        0.02        1.92      3.34 o
 -13  -1   1        2.18       -1.07      3.09 o
 -12  -1   1        0.05        0.04      2.67 o
 -11  -1   1        0.17       -2.13      2.13 o
 -10  -1   1       66.53       62.33      5.23 o
  -9  -1   1       17.19       17.75      3.09 o
  -8  -1   1      492.23      424.25     13.77 o
  -7  -1   1      122.21      121.09      5.37 o
  -6  -1   1     1588.23     1608.08     43.58 o
  -5  -1   1      807.08      792.87     22.23 o
  -4  -1   1      968.96      899.38     24.65 o
  -3  -1   1      286.60      314.97      9.25 o
  -2  -1   1      160.23      158.89      2.12 o
  -1  -1   1       60.52       58.64      0.52 o
   0  -1   1     2587.85     2465.51     25.82 o
   1  -1   1     5171.20     5029.20     40.32 o
   2  -1   1    12015.44    11791.46     86.32 o
   3  -1   1      131.53      146.16      1.36 o
   4  -1   1     2925.91     3036.04     28.23 o
   5  -1   1       23.75       27.77      0.69 o
   6  -1   1      366.17      395.07      4.24 o
   7  -1   1      415.45      391.54      4.27 o
   8  -1   1       20.68       19.87      0.78 o
   9  -1   1        0.41       -0.58      0.58 o
  10  -1   1       86.85       94.07      1.78 o
  11  -1   1       18.91       22.04      1.34 o
  12  -1   1        5.40        3.09      0.76 o
  13  -1   1        0.17        1.12      0.82 o
  14  -1   1        2.05        1.21      1.07 o
 -14   0   1       10.57       10.27      0.93 o
 -13   0   1        0.33        1.06      0.60 o
 -12   0   1        0.25        0.52      0.66 o
 -11   0   1        1.85        2.36      1.13 o
 -10   0   1       13.10       10.34      1.31 o
  -9   0   1      239.28      220.88      5.99 o
  -8   0   1       26.74       28.07      1.44 o
  -7   0   1       19.41       19.12      0.90 o
  -6   0   1      565.93      574.96      9.04 o
  -5   0   1      119.81      132.17      2.39 o
  -4   0   1     1887.19     2064.48     57.27 o
  -2   0   1     4216.75     4387.50     69.01 o
  -1   0   1     1307.95     1074.56     14.92 o
   1   0   1       99.30       79.38      1.99 o
   2   0   1    20175.82    19791.25    363.22 o
   3   0   1       79.95       73.41      1.36 o
   4   0   1       80.56       77.81      2.61 o
   5   0   1       40.24       44.87      1.37 o
   6   0   1      380.20      374.94      6.26 o
   7   0   1        4.00        0.89      0.60 o
   8   0   1       20.47       18.28      0.80 o
   9   0   1      112.36       94.49      1.53 o
  10   0   1        0.17       -0.35      0.52 o
  11   0   1        1.72        1.71      0.56 o
  12   0   1       22.74       26.09      1.00 o
  13   0   1        3.61        2.16      0.78 o
  14   0   1        0.00        2.91      0.84 o
 -14   1   1        0.22        2.52      0.85 o
 -13   1   1        0.98        1.79      0.75 o
 -12   1   1       11.73       11.50      0.81 o
 -11   1   1       30.79       39.38      1.15 o
 -10   1   1        1.81        1.92      0.54 o
  -9   1   1        1.17        2.44      0.50 o
  -8   1   1      240.83      241.23      3.00 o
  -7   1   1       36.90       43.72      1.26 o
  -6   1   1      794.43      847.51     11.33 o
  -5   1   1     1181.71     1159.59     15.20 o
  -4   1   1      572.49      689.00      8.32 o
  -3   1   1       33.20       41.22      1.31 o
  -2   1   1    21980.60    20561.59    266.29 o
  -1   1   1     3801.61     3555.87     54.70 o
   0   1   1      386.65      242.64     17.88 o
   1   1   1     2400.94     2129.53     27.11 o
   2   1   1        9.00        8.28      0.77 o
   3   1   1      786.38      729.02     11.21 o
   4   1   1      621.64      753.37     13.97 o
   5   1   1        0.13        2.83      0.42 o
   6   1   1       27.52       28.19      2.03 o
   7   1   1      285.14      294.91      5.01 o
   8   1   1      164.61      142.56      5.00 o
   9   1   1       10.17       16.53      1.44 o
  10   1   1      121.48      120.46      4.29 o
  11   1   1        2.17        2.76      1.25 o
  12   1   1        1.51       -0.32      0.50 o
  13   1   1        0.81        2.56      0.67 o
  14   1   1        2.10        2.04      0.77 o
  15   1   1        0.22        0.89      0.80 o
 -14   2   1        1.92        2.19      1.02 o
 -13   2   1        0.01       -0.43      0.82 o
 -12   2   1        4.83        6.70      0.88 o
 -11   2   1        0.04        0.04      0.68 o
 -10   2   1        8.90        9.77      0.78 o
  -9   2   1      129.25      133.63      2.20 o
  -8   2   1      163.45      166.26      2.26 o
  -7   2   1      176.82      162.16      2.02 o
  -6   2   1      150.00      150.99      1.86 o
  -5   2   1       96.50      109.15      1.33 o
  -4   2   1     4694.82     4478.36     41.48 o
  -3   2   1        0.27       -0.29      0.34 o
  -2   2   1     1653.75     1558.26     11.05 o
  -1   2   1       57.02       59.47      0.68 o
   0   2   1     5885.10     5500.12     43.51 o
   1   2   1     3021.99     2969.55     22.26 o
   2   2   1      275.11      285.41      2.98 o
   3   2   1      360.43      399.91      6.29 o
   4   2   1     1852.98     1917.81     28.78 o
   5   2   1      827.72      806.47     12.41 o
   6   2   1      247.13      257.21      5.03 o
   7   2   1       58.94       57.88      1.43 o
   8   2   1        0.55        1.40      0.67 o
   9   2   1       55.95       54.60      1.58 o
  10   2   1        3.22        2.31      1.03 o
  11   2   1       11.05        7.70      1.24 o
  12   2   1       20.93       23.24      1.76 o
  13   2   1        0.12        2.28      3.09 o
  14   2   1        0.13        2.04      0.93 o
  15   2   1        1.78        1.75      1.23 o
 -14   3   1        1.99        1.53      1.33 o
 -13   3   1        0.42       -0.58      1.01 o
 -12   3   1       16.20       13.95      1.27 o
 -11   3   1        4.50        1.84      0.80 o
 -10   3   1        2.15        4.85      0.84 o
  -9   3   1      389.87      415.39      5.29 o
  -8   3   1      467.80      450.37      5.57 o
  -7   3   1        8.18        7.19      0.61 o
  -6   3   1      204.48      170.96      2.34 o
  -5   3   1      510.58      499.16      5.08 o
  -4   3   1      478.75      555.27      5.02 o
  -3   3   1      204.63      244.51      2.29 o
  -2   3   1     5866.14     5869.73     42.79 o
  -1   3   1     3075.17     3333.21     26.59 o
   0   3   1        1.43        0.61      0.31 o
   1   3   1     3210.68     3307.47     26.06 o
   2   3   1       54.97       47.88      0.70 o
   3   3   1       33.02       38.30      0.72 o
   4   3   1      240.74      272.75      3.98 o
   5   3   1       21.34       38.84      1.40 o
   6   3   1       84.46       96.94      2.13 o
   7   3   1      454.92      500.34     10.44 o
   8   3   1      511.41      519.83      8.42 o
   9   3   1        2.75        2.36      0.86 o
  10   3   1       22.89       17.96      1.42 o
  11   3   1       22.51       25.26      3.63 o
  12   3   1        0.40       -0.36      2.85 o
  13   3   1        4.05        4.45      3.27 o
  14   3   1        1.13        1.46      3.56 o
 -14   4   1        0.29        0.02      1.36 o
 -13   4   1        0.01        2.03      1.37 o
 -12   4   1        5.21        5.70      1.33 o
 -11   4   1        2.86        3.19      1.03 o
 -10   4   1       93.00       92.50      2.01 o
  -9   4   1      137.84      133.17      2.87 o
  -8   4   1      270.45      250.74      3.54 o
  -7   4   1      327.08      311.85      3.88 o
  -6   4   1      146.66      177.05      2.31 o
  -5   4   1      131.54      116.44      1.64 o
  -4   4   1       28.68       28.70      1.03 o
  -3   4   1      703.30      756.32      6.41 o
  -2   4   1      736.39      697.88      5.95 o
  -1   4   1      157.07      149.88      1.57 o
   0   4   1     7528.33     7363.79     58.39 o
   1   4   1      188.67      201.48      2.20 o
   2   4   1      578.49      544.49      5.31 o
   3   4   1       13.93       15.29      0.50 o
   4   4   1      793.25      879.47      8.28 o
   5   4   1      380.78      362.98      3.89 o
   6   4   1        0.02        1.35      0.75 o
   7   4   1       64.31       64.11      1.85 o
   8   4   1        0.69        1.15      0.78 o
   9   4   1       44.81       38.75      1.53 o
  10   4   1        7.47        5.00      1.30 o
  11   4   1        4.27        4.28      1.28 o
  12   4   1        0.01        3.24      3.09 o
  13   4   1        6.68        4.87      3.31 o
  14   4   1        0.98        1.92      3.77 o
 -13   5   1        0.97        1.36      1.54 o
 -12   5   1       12.97       13.67      1.66 o
 -11   5   1        8.77        6.80      1.71 o
 -10   5   1       97.38       84.81      2.49 o
  -9   5   1       33.63       33.07      1.58 o
  -8   5   1      433.94      454.05      9.32 o
  -7   5   1        1.68        2.51      0.77 o
  -6   5   1      196.44      194.26      2.76 o
  -5   5   1        0.02       -0.27      0.50 o
  -4   5   1      218.32      195.89      2.35 o
  -3   5   1        0.53       -0.39      0.39 o
  -2   5   1      957.82      975.73      9.02 o
  -1   5   1       46.08       55.57      1.03 o
   0   5   1      174.12      174.31      2.24 o
   1   5   1       96.68      102.48      2.11 o
   2   5   1     3958.53     4176.74     36.49 o
   3   5   1      514.71      599.53      6.49 o
   4   5   1      242.78      226.20      2.83 o
   5   5   1      189.21      195.05      2.22 o
   6   5   1       15.61       19.06      0.71 o
   7   5   1       13.89       10.49      0.64 o
   8   5   1      205.47      200.56      2.41 o
   9   5   1       44.41       41.10      1.06 o
  10   5   1        2.04        1.30      0.75 o
  11   5   1       22.12       19.67      2.28 o
  12   5   1        1.64        3.58      1.20 o
  13   5   1        0.06        0.06      2.43 o
  14   5   1        0.35        1.21      2.65 o
 -13   6   1        0.13        1.05      1.53 o
 -12   6   1       10.29        8.06      1.65 o
 -11   6   1       26.11       28.69      1.99 o
 -10   6   1        4.91        7.90      1.45 o
  -9   6   1       17.32       14.52      1.53 o
  -8   6   1        4.04        6.88      1.22 o
  -7   6   1       11.83       18.18      1.10 o
  -6   6   1        0.01        0.35      0.65 o
  -5   6   1        0.70        0.60      0.60 o
  -4   6   1        6.66        9.72      0.63 o
  -3   6   1      113.34      129.62      2.32 o
  -2   6   1      160.66      146.80      2.05 o
  -1   6   1      314.89      299.43      3.15 o
   0   6   1      792.04      828.40      8.36 o
   1   6   1        0.03       -0.66      0.66 o
   2   6   1      135.84      169.42      2.12 o
   3   6   1       63.10       53.16      1.26 o
   4   6   1      127.09      128.13      1.97 o
   5   6   1        9.92        5.68      0.56 o
   6   6   1        5.66       12.57      0.69 o
   7   6   1       28.87       31.76      0.98 o
   8   6   1       29.30       29.47      1.00 o
   9   6   1        3.68        2.11      0.65 o
  10   6   1        0.27        0.14      0.58 o
  11   6   1       17.71       18.72      0.80 o
  12   6   1        0.08       -0.10      0.57 o
  13   6   1        1.40        1.28      0.79 o
  14   6   1        4.83        5.08      0.80 o
 -12   7   1        0.92        0.76      1.54 o
 -11   7   1        0.39        0.71      1.46 o
 -10   7   1        0.93       -0.32      1.36 o
  -9   7   1        0.32       -0.26      1.21 o
  -8   7   1       74.15       70.06      2.67 o
  -7   7   1        9.24       10.77      1.13 o
  -6   7   1       28.58       25.99      1.21 o
  -5   7   1       16.16       18.44      0.95 o
  -4   7   1      152.98      146.53      2.49 o
  -3   7   1      265.18      279.82      3.84 o
  -2   7   1     1064.95     1111.37     12.99 o
  -1   7   1      245.19      237.64      3.14 o
   0   7   1       16.28       18.22      0.94 o
   1   7   1       30.10       22.24      0.87 o
   2   7   1      752.80      784.78      8.03 o
   3   7   1       66.32       49.03      1.33 o
   4   7   1        3.38        5.13      0.65 o
   5   7   1      160.31      169.35      2.52 o
   6   7   1       33.57       37.34      1.31 o
   7   7   1       45.42       38.72      1.63 o
   8   7   1       34.35       25.38      1.08 o
   9   7   1       31.00       27.74      1.12 o
  10   7   1        0.12       -0.51      0.69 o
  11   7   1       12.73       11.24      0.86 o
  12   7   1        0.05       -0.67      0.67 o
  13   7   1       19.79       20.50      1.15 o
 -12   8   1        0.40       -1.52      1.52 o
 -11   8   1        5.12        2.66      1.62 o
 -10   8   1        0.00        1.12      1.44 o
  -9   8   1        3.05        4.13      1.42 o
  -8   8   1       10.98       10.23      1.56 o
  -7   8   1        1.94        1.46      1.08 o
  -6   8   1       47.82       49.46      1.82 o
  -5   8   1        0.61        0.36      0.88 o
  -4   8   1      289.75      287.96      3.95 o
  -3   8   1       13.77       16.19      1.03 o
  -2   8   1       38.54       44.82      1.40 o
  -1   8   1       45.98       49.37      1.38 o
   0   8   1        5.53        5.51      0.72 o
   1   8   1       39.08       37.31      1.19 o
   2   8   1      471.89      496.21      6.13 o
   3   8   1      186.24      229.55      3.34 o
   4   8   1       20.74       11.34      0.96 o
   5   8   1       29.22       28.12      1.11 o
   6   8   1       63.27       60.30      1.80 o
   7   8   1        9.55        9.58      1.40 o
   8   8   1       86.20       83.81      2.06 o
   9   8   1        6.77        6.83      0.94 o
  10   8   1        0.37        0.25      0.82 o
  11   8   1       32.73       36.05      1.41 o
  12   8   1       12.10       14.46      1.71 o
  13   8   1        0.46       -0.21      1.05 o
 -11   9   1        0.02        0.77      1.67 o
 -10   9   1        1.03        0.45      2.59 o
  -9   9   1        1.27        0.96      1.51 o
  -8   9   1        0.23       -1.37      1.37 o
  -7   9   1        1.21       -0.24      1.20 o
  -6   9   1       21.30       19.53      1.41 o
  -5   9   1        5.34        1.83      1.04 o
  -4   9   1        1.83       -0.92      0.92 o
  -3   9   1       42.56       38.29      1.64 o
  -2   9   1      178.57      190.88      3.20 o
  -1   9   1       61.39       62.88      1.67 o
   0   9   1        4.61        2.97      0.82 o
   1   9   1       37.53       35.78      1.22 o
   2   9   1       22.36       17.97      1.12 o
   3   9   1      221.73      236.10      3.83 o
   4   9   1       12.75        6.34      0.98 o
   5   9   1        0.01       -0.90      0.90 o
   6   9   1        0.30       -0.98      0.98 o
   7   9   1       36.03       33.79      1.64 o
   8   9   1       35.03       45.12      1.88 o
   9   9   1        1.81       -0.34      1.04 o
  10   9   1        0.01       -0.99      0.99 o
  11   9   1        3.55        2.76      1.10 o
  12   9   1        3.24        2.35      1.00 o
 -10  10   1        8.58       11.10      2.43 o
  -9  10   1        1.28       -1.31      1.71 o
  -8  10   1        0.04       -1.43      1.43 o
  -7  10   1       12.17       15.92      1.65 o
  -6  10   1        1.11        0.05      1.14 o
  -5  10   1        2.25        3.36      1.13 o
  -4  10   1        0.37       -0.92      0.92 o
  -3  10   1       12.99        9.13      1.61 o
  -2  10   1      125.30      135.30      3.36 o
  -1  10   1        2.19       -1.00      1.00 o
   0  10   1        0.81       -0.99      0.99 o
   1  10   1       19.74       15.53      1.80 o
   2  10   1      262.04      238.47      4.12 o
   3  10   1       12.09        9.83      1.42 o
   4  10   1        0.67        2.35      1.43 o
   5  10   1       43.33       36.82      2.06 o
   6  10   1       51.93       44.29      2.19 o
   7  10   1       38.88       34.78      2.29 o
   8  10   1       20.16       21.87      2.95 o
   9  10   1       26.72       26.84      1.93 o
  10  10   1        5.96        3.63      1.27 o
  11  10   1        0.25       -1.14      1.14 o
  12  10   1        1.34        1.31      1.37 o
  -9  11   1        3.25        5.74      2.94 o
  -8  11   1        3.26        1.86      2.62 o
  -7  11   1        0.12       -1.70      1.98 o
  -6  11   1        7.64        8.17      1.97 o
  -5  11   1        4.81        8.06      2.09 o
  -4  11   1        5.42        5.77      1.45 o
  -3  11   1        1.55        1.81      1.93 o
  -2  11   1        7.46        5.27      2.42 o
  -1  11   1        9.21        8.56      1.67 o
   0  11   1        8.14        6.00      1.32 o
   1  11   1       21.79       15.28      1.45 o
   2  11   1       14.16       18.38      1.50 o
   3  11   1       77.06       83.20      2.52 o
   4  11   1       65.90       61.40      3.09 o
   5  11   1        0.67       -0.09      1.26 o
   6  11   1       23.21       20.42      1.71 o
   7  11   1        2.88        1.38      1.32 o
   8  11   1        7.90        7.34      1.54 o
   9  11   1       35.79       36.22      2.01 o
  10  11   1        3.95        1.31      1.76 o
  11  11   1        0.07       -1.13      1.67 o
  -8  12   1        0.06       -1.03      3.91 o
  -7  12   1        1.94       -0.25      4.06 o
  -6  12   1        0.22       -2.29      2.50 o
  -5  12   1        0.15       -1.27      2.22 o
  -4  12   1        1.48        1.58      2.07 o
  -3  12   1        1.68        0.94      1.99 o
  -2  12   1        7.58        3.87      2.14 o
  -1  12   1        0.36       -0.77      2.78 o
   0  12   1        1.32       -1.98      1.98 o
   1  12   1       18.15       13.58      1.86 o
   2  12   1        0.00        1.34      1.44 o
   3  12   1        2.97        1.80      1.49 o
   4  12   1       17.28       14.37      1.72 o
   5  12   1        2.43        1.71      2.32 o
   6  12   1        1.73        2.62      1.45 o
   7  12   1       10.48        9.87      1.70 o
   8  12   1       31.81       33.75      2.17 o
   9  12   1        6.65        7.86      1.65 o
  10  12   1        6.39        7.55      1.85 o
  -6  13   1        0.07       -4.49      4.68 o
  -5  13   1        0.31       -2.20      2.20 o
  -4  13   1        4.19        1.67      2.23 o
  -3  13   1        0.15       -0.13      2.27 o
  -2  13   1        5.11        3.70      2.41 o
  -1  13   1        3.91        1.84      3.70 o
   0  13   1       55.10       62.81      3.84 o
   1  13   1        7.39        8.27      3.66 o
   2  13   1        4.05        3.08      3.11 o
   3  13   1        5.08        5.59      2.15 o
   4  13   1        1.43       -0.56      2.37 o
   5  13   1       10.79        7.54      1.90 o
   6  13   1        0.40        1.08      2.31 o
   7  13   1        0.24       -0.35      1.75 o
   8  13   1       14.54       21.30      2.31 o
  -4  14   1        0.08       -2.69      2.69 o
  -3  14   1        0.60       -3.30      3.30 o
  -2  14   1        8.43       10.79      2.76 o
  -1  14   1        8.60        8.45      2.78 o
   0  14   1        0.01       -1.25      2.40 o
   1  14   1        9.14        1.96      3.28 o
   2  14   1       19.12       13.75      4.11 o
   3  14   1        1.66       -1.26      3.19 o
   4  14   1        3.07       -1.72      2.11 o
   5  14   1        0.02       -2.16      2.16 o
   6  14   1        5.28        5.51      2.14 o
   7  14   1        1.15        6.11      2.49 o
  -1  15   1        1.43        1.60      2.75 o
   0  15   1       10.71       11.33      5.46 o
   1  15   1        1.81       -2.62      6.63 o
   2  15   1        3.12        0.74      4.02 o
   3  15   1        0.43       -1.11      5.57 o
  -4 -14   2       16.32       18.27      5.00 o
  -3 -14   2        2.76       -2.02      5.62 o
  -2 -14   2        0.10       -0.29      3.31 o
  -1 -14   2        0.30        3.61      3.44 o
   0 -14   2        3.03        0.42      5.89 o
   1 -14   2       13.46       12.80      2.84 o
   2 -14   2        2.38       -0.92      2.47 o
  -7 -13   2       24.98       29.37      2.50 o
  -6 -13   2        7.21        7.71      1.84 o
  -5 -13   2        1.49        3.18      1.84 o
  -4 -13   2        7.41        6.27      2.69 o
  -3 -13   2       12.65       10.90      2.40 o
  -2 -13   2        3.44        3.49      3.10 o
  -1 -13   2        5.75        5.71      3.17 o
   0 -13   2       37.44       36.38      3.27 o
   1 -13   2        0.17       -0.01      2.94 o
   2 -13   2        6.93        8.27      2.43 o
   3 -13   2        0.94       -0.43      2.25 o
   4 -13   2        5.38        2.99      2.39 o
   5 -13   2        1.13        0.01      2.29 o
  -9 -12   2        1.55        0.16      1.81 o
  -8 -12   2       15.28       15.09      1.84 o
  -7 -12   2        0.02        0.61      1.52 o
  -6 -12   2        6.75        5.47      1.61 o
  -5 -12   2        4.20        3.81      1.57 o
  -4 -12   2        0.09       -0.82      2.53 o
  -3 -12   2       20.59       21.08      2.16 o
  -2 -12   2        5.49        7.06      2.19 o
  -1 -12   2        2.77        2.61      1.74 o
   0 -12   2        1.95       -1.98      1.98 o
   1 -12   2       25.94       23.94      2.79 o
   2 -12   2        7.76        4.32      2.22 o
   3 -12   2        0.29        0.47      2.02 o
   4 -12   2        0.03       -1.95      1.95 o
   5 -12   2        0.02       -1.19      2.06 o
   6 -12   2        0.49       -2.75      2.75 o
   7 -12   2        2.61        1.00      2.97 o
 -10 -11   2        2.96        3.11      1.64 o
  -9 -11   2        0.10       -1.06      1.55 o
  -8 -11   2       10.75       14.76      1.92 o
  -7 -11   2       55.95       53.94      2.70 o
  -6 -11   2        0.23        1.21      1.36 o
  -5 -11   2        6.52        3.73      1.40 o
  -4 -11   2       47.72       51.56      2.82 o
  -3 -11   2       23.27       25.91      1.84 o
  -2 -11   2        0.02        0.25      1.29 o
  -1 -11   2       51.90       50.77      2.35 o
   0 -11   2        9.38        7.50      1.72 o
   1 -11   2        0.31       -0.08      1.86 o
   2 -11   2        0.55       -0.65      1.89 o
   3 -11   2       10.76       13.28      2.27 o
   4 -11   2        0.01       -1.76      1.76 o
   5 -11   2        0.19       -0.07      2.02 o
   6 -11   2        5.80        7.57      1.75 o
   7 -11   2        0.02        1.88      1.93 o
   8 -11   2        0.12        4.48      2.00 o
 -11 -10   2        0.02       -0.78      1.37 o
 -10 -10   2       15.74       15.50      1.73 o
  -9 -10   2        0.01       -1.35      1.35 o
  -8 -10   2       45.32       42.90      2.32 o
  -7 -10   2       13.60       18.90      2.18 o
  -6 -10   2        5.90        4.88      1.54 o
  -5 -10   2       59.53       64.20      2.76 o
  -4 -10   2        0.09       -1.21      1.21 o
  -3 -10   2       23.36       20.00      1.42 o
  -2 -10   2       55.26       46.78      2.10 o
  -1 -10   2       52.41       56.61      2.47 o
   0 -10   2       18.98       20.14      1.64 o
   1 -10   2        0.23       -0.02      1.35 o
   2 -10   2        8.36        8.05      2.36 o
   3 -10   2        4.57        1.25      2.44 o
   4 -10   2        0.03       -1.64      1.64 o
   5 -10   2        4.27        2.44      1.58 o
   6 -10   2        0.12       -1.32      1.32 o
   7 -10   2       12.97       17.28      2.02 o
   8 -10   2        0.34        2.74      1.69 o
   9 -10   2        0.28        1.13      2.97 o
 -12  -9   2        2.57        2.79      1.83 o
 -11  -9   2        1.99        2.26      1.50 o
 -10  -9   2        3.25        2.29      1.45 o
  -9  -9   2       12.61        9.93      1.50 o
  -8  -9   2       11.31       11.67      1.53 o
  -7  -9   2        0.02        0.41      1.26 o
  -6  -9   2        6.95       11.14      1.49 o
  -5  -9   2        0.02       -0.74      1.15 o
  -4  -9   2        8.33        5.46      1.37 o
  -3  -9   2       50.04       40.42      1.69 o
  -2  -9   2        2.41        1.77      1.35 o
  -1  -9   2      191.27      194.86      3.95 o
   0  -9   2        9.21       10.09      1.32 o
   1  -9   2        0.00        0.47      0.99 o
   2  -9   2       45.99       47.79      2.04 o
   3  -9   2        0.07        0.54      1.37 o
   4  -9   2        1.32        1.49      1.22 o
   5  -9   2        4.82        3.90      1.37 o
   6  -9   2        1.71        0.90      1.16 o
   7  -9   2        2.33        2.30      1.37 o
   8  -9   2        0.64       -0.25      1.48 o
   9  -9   2        8.83       11.04      2.53 o
  10  -9   2        0.03        0.86      1.84 o
 -12  -8   2        2.29        2.51      0.97 o
 -11  -8   2        6.01        6.22      1.05 o
 -10  -8   2       12.89       12.40      1.18 o
  -9  -8   2       93.85       96.32      2.46 o
  -8  -8   2       69.57       68.71      1.97 o
  -7  -8   2       14.38       17.46      1.19 o
  -6  -8   2       64.88       59.04      1.85 o
  -5  -8   2       42.81       33.70      1.72 o
  -4  -8   2       31.04       38.54      1.49 o
  -3  -8   2        0.04       -0.72      0.72 o
  -2  -8   2      141.42      140.76      2.40 o
  -1  -8   2       94.42       86.19      1.77 o
   0  -8   2       12.41       10.00      0.88 o
   1  -8   2      433.73      444.49      6.11 o
   2  -8   2        8.99        9.59      1.00 o
   3  -8   2       71.02       72.76      2.23 o
   4  -8   2       56.29       61.81      2.34 o
   5  -8   2        5.54        2.81      1.26 o
   6  -8   2        4.96        9.41      1.51 o
   7  -8   2        0.34        0.64      1.10 o
   8  -8   2        0.03       -1.07      1.34 o
   9  -8   2        1.06        0.33      1.44 o
  10  -8   2        0.85        1.38      1.63 o
  11  -8   2        5.99        6.57      1.87 o
 -13  -7   2        0.30        0.17      1.18 o
 -12  -7   2        7.44        6.83      0.88 o
 -11  -7   2        9.75        8.72      0.90 o
 -10  -7   2        0.02       -0.51      0.75 o
  -9  -7   2        1.04        3.63      0.83 o
  -8  -7   2        0.05       -0.79      0.79 o
  -7  -7   2       88.24       85.60      2.02 o
  -6  -7   2       45.08       42.12      1.48 o
  -5  -7   2       59.65       56.79      1.50 o
  -4  -7   2       87.76       95.64      1.90 o
  -3  -7   2       39.78       32.25      1.18 o
  -2  -7   2        4.87        3.02      0.63 o
  -1  -7   2      174.45      198.28      2.50 o
   0  -7   2       29.89       26.50      1.03 o
   1  -7   2        1.70        0.78      0.72 o
   2  -7   2      409.37      411.32      5.26 o
   3  -7   2      101.18       98.32      2.96 o
   4  -7   2        1.91       -0.32      0.70 o
   5  -7   2       42.96       39.27      1.74 o
   6  -7   2       49.19       50.37      1.85 o
   7  -7   2        2.37        4.17      1.10 o
   8  -7   2       23.33       26.57      1.92 o
   9  -7   2        1.71        1.35      1.34 o
  10  -7   2        0.05       -0.36      1.43 o
  11  -7   2        4.30        2.48      1.64 o
  12  -7   2        0.93        0.90      1.66 o
 -13  -6   2        0.47        0.27      0.88 o
 -12  -6   2       10.55       10.76      0.78 o
 -11  -6   2        3.05        1.32      0.65 o
 -10  -6   2       15.54       13.16      0.85 o
  -9  -6   2       90.62       98.53      1.90 o
  -8  -6   2        0.12        0.50      0.92 o
  -7  -6   2      248.66      240.59      3.46 o
  -6  -6   2       82.60       81.36      1.79 o
  -5  -6   2       50.11       57.47      1.53 o
  -4  -6   2        2.72        3.04      0.59 o
  -3  -6   2      103.14      107.58      1.90 o
  -2  -6   2      199.54      197.96      2.47 o
  -1  -6   2      472.17      455.54      4.47 o
   0  -6   2        1.22        0.19      0.51 o
   1  -6   2      324.92      278.33      3.45 o
   2  -6   2       81.63       67.13      2.16 o
   3  -6   2       43.44       39.49      1.49 o
   4  -6   2       10.62        6.93      0.69 o
   5  -6   2      100.83       80.46      1.61 o
   6  -6   2        0.07       -0.48      0.75 o
   7  -6   2       28.28       26.14      1.54 o
   8  -6   2        0.01       -0.46      1.27 o
   9  -6   2        1.49       -1.18      1.18 o
  10  -6   2        0.07        0.57      1.34 o
  11  -6   2       21.28       22.37      2.00 o
  12  -6   2        3.84        3.71      1.66 o
  13  -6   2        1.77        1.21      3.34 o
 -12  -5   2       37.37       40.20      5.51 o
 -11  -5   2        0.06       -0.39      2.08 o
 -10  -5   2       57.88       55.19      1.55 o
  -9  -5   2      110.10      111.70      1.79 o
  -8  -5   2      121.30      115.23      2.79 o
  -7  -5   2       68.85       69.63      1.34 o
  -6  -5   2        3.90        2.16      0.53 o
  -5  -5   2      695.88      677.06      6.77 o
  -4  -5   2        7.47        5.47      0.58 o
  -3  -5   2        3.27        7.97      0.68 o
  -2  -5   2      516.69      538.23      5.61 o
  -1  -5   2     2754.08     2772.53     23.23 o
   0  -5   2      443.21      502.84      5.36 o
   1  -5   2      654.39      602.58      6.27 o
   2  -5   2       41.03       37.79      1.11 o
   3  -5   2      719.93      777.53      7.47 o
   4  -5   2        5.53        3.78      0.53 o
   5  -5   2        0.49       -0.59      0.59 o
   6  -5   2       12.19       19.68      0.94 o
   7  -5   2       29.75       30.51      1.25 o
   8  -5   2      153.42      164.22      3.45 o
   9  -5   2        0.00       -1.13      1.13 o
  10  -5   2       60.11       60.91      2.79 o
  11  -5   2        0.04       -0.58      1.34 o
  12  -5   2        0.45        2.35      1.52 o
  13  -5   2        3.68        1.33      1.63 o
 -14  -4   2        4.46        4.52      4.09 o
 -13  -4   2        0.58        0.28      3.74 o
 -12  -4   2       18.54       23.51      4.98 o
 -11  -4   2        1.91        2.97      2.21 o
 -10  -4   2       59.41       65.72      2.94 o
  -9  -4   2       24.17       15.07      1.40 o
  -8  -4   2        0.33        0.65      0.74 o
  -7  -4   2       45.07       48.50      1.65 o
  -6  -4   2        2.05        3.54      0.45 o
  -5  -4   2        0.22       -0.38      0.38 o
  -4  -4   2      463.37      518.50      5.62 o
  -3  -4   2     1203.68     1169.17     12.02 o
  -2  -4   2      101.01      104.26      1.42 o
  -1  -4   2       25.91       31.39      0.80 o
   0  -4   2      882.63      866.71      8.54 o
   1  -4   2      101.57      108.06      1.45 o
   2  -4   2      936.51      977.25      9.03 o
   3  -4   2      841.46      842.22      8.40 o
   4  -4   2      107.11      131.23      1.78 o
   5  -4   2      157.57      136.58      2.03 o
   6  -4   2        0.33        0.43      0.59 o
   7  -4   2      154.71      147.12      2.57 o
   8  -4   2      396.15      403.44      5.41 o
   9  -4   2       86.54       88.67      2.89 o
  10  -4   2       23.19       31.92      1.67 o
  11  -4   2        4.53        3.21      1.67 o
  12  -4   2       23.34       15.82      1.73 o
  13  -4   2        0.00       -0.87      1.42 o
 -14  -3   2        0.76       -2.67      3.91 o
 -13  -3   2        0.00       -0.68      3.20 o
 -12  -3   2        8.89       13.99      3.24 o
 -11  -3   2        3.94        2.06      2.13 o
 -10  -3   2       20.23       16.50      2.49 o
  -9  -3   2       28.84       29.65      3.08 o
  -8  -3   2       49.58       46.71      1.37 o
  -7  -3   2      228.61      244.41      4.04 o
  -6  -3   2      215.13      196.11      3.37 o
  -5  -3   2      305.77      334.81      4.39 o
  -4  -3   2       44.81       43.80      0.77 o
  -3  -3   2      269.82      243.66      2.83 o
  -2  -3   2     2498.27     2557.25     22.43 o
  -1  -3   2     1511.05     1545.38     13.02 o
   0  -3   2     1101.51     1124.79     10.14 o
   1  -3   2        2.30        2.74      0.33 o
   2  -3   2      520.13      459.33      5.10 o
   3  -3   2      198.10      221.14      2.43 o
   4  -3   2      419.39      457.11      4.78 o
   5  -3   2       13.64       18.91      0.75 o
   6  -3   2        8.87       10.61      0.79 o
   7  -3   2      356.20      329.89      4.02 o
   8  -3   2      450.82      449.95      5.77 o
   9  -3   2      131.73      123.20      3.09 o
  10  -3   2       50.74       49.05      1.89 o
  11  -3   2       11.19        9.52      1.21 o
  12  -3   2       20.23       24.39      1.77 o
  13  -3   2        0.37        1.68      1.36 o
  14  -3   2        0.14       -1.16      1.38 o
 -14  -2   2        0.53       -3.74      3.74 o
 -13  -2   2        0.02       -2.38      3.27 o
 -12  -2   2        0.14       -0.43      3.02 o
 -11  -2   2       15.09       18.16      2.53 o
 -10  -2   2       85.57       78.13      4.06 o
  -9  -2   2        4.59        2.94      2.10 o
  -8  -2   2        3.08        1.78      1.52 o
  -7  -2   2      129.95      130.15      4.39 o
  -6  -2   2       10.95       14.43      0.70 o
  -5  -2   2     2161.13     2362.80     31.76 o
  -4  -2   2      248.74      216.50      3.43 o
  -3  -2   2      434.72      462.64      4.34 o
  -2  -2   2       60.15       68.17      0.82 o
  -1  -2   2    38311.39    33894.80    282.43 o
   0  -2   2      270.65      267.73      3.11 o
   1  -2   2      261.75      201.86      1.85 o
   2  -2   2      534.23      596.29      5.33 o
   3  -2   2        0.85        3.66      0.54 o
   4  -2   2      767.77      738.76      7.12 o
   5  -2   2        7.04        7.43      0.54 o
   6  -2   2      174.72      177.29      2.58 o
   7  -2   2      378.74      376.55      4.31 o
   8  -2   2      241.93      232.35      3.39 o
   9  -2   2      209.75      205.63      3.17 o
  10  -2   2        8.50        7.69      0.88 o
  11  -2   2        0.44       -0.49      0.79 o
  12  -2   2        4.61        8.23      1.15 o
  13  -2   2        0.09        0.15      1.08 o
  14  -2   2        0.24        0.67      1.36 o
 -14  -1   2        1.20        1.17      3.42 o
 -13  -1   2        0.17       -2.99      2.99 o
 -12  -1   2       45.10       48.74      4.84 o
 -11  -1   2        1.48        1.14      1.74 o
 -10  -1   2        0.17        1.01      1.74 o
  -9  -1   2        7.56        6.91      1.83 o
  -8  -1   2        1.66        2.88      2.21 o
  -7  -1   2      123.87      114.48      5.34 o
  -6  -1   2      318.69      392.25      9.12 o
  -5  -1   2     1491.58     1598.56     21.73 o
  -4  -1   2      151.26      131.17      3.83 o
  -3  -1   2      849.12      868.15     13.78 o
  -2  -1   2      536.24      599.69      5.87 o
  -1  -1   2     1484.55     1525.70     10.86 o
   0  -1   2     4597.02     4395.53     36.76 o
   1  -1   2     2855.16     2992.26     25.08 o
   2  -1   2     5683.85     5426.08     41.26 o
   3  -1   2     3901.65     3990.71     32.86 o
   4  -1   2      248.52      255.05      2.70 o
   5  -1   2     1490.02     1476.98     14.69 o
   6  -1   2     1342.01     1408.65     13.13 o
   7  -1   2        0.46       -0.48      0.48 o
   8  -1   2      233.46      243.91      3.06 o
   9  -1   2       21.07       13.24      0.85 o
  10  -1   2        2.49        1.35      0.67 o
  11  -1   2       29.15       28.57      1.16 o
  12  -1   2        0.81        1.77      1.05 o
  13  -1   2        0.17        0.15      0.97 o
  14  -1   2        0.33        0.68      1.08 o
 -14   0   2        3.75        5.72      0.85 o
 -13   0   2        1.37        2.05      0.67 o
 -12   0   2        2.57        2.29      1.23 o
 -11   0   2       11.24        8.81      2.47 o
 -10   0   2       62.11       55.10      2.95 o
  -9   0   2      199.17      199.70      3.89 o
  -8   0   2       75.69       86.26      2.10 o
  -7   0   2       22.08       25.64      1.51 o
  -6   0   2       82.35       60.81      1.52 o
  -5   0   2       20.98       29.01      1.02 o
  -4   0   2      255.57      259.16      3.85 o
  -3   0   2      302.89      336.93      4.82 o
  -2   0   2      279.80      269.03      2.74 o
  -1   0   2       30.12       46.82      0.58 o
   0   0   2      921.71      896.47      6.94 o
   1   0   2     4073.70     4112.55     35.37 o
   2   0   2      595.30      668.30      5.35 o
   3   0   2     2454.19     2401.01     20.76 o
   4   0   2      864.02      925.23      9.26 o
   5   0   2     1556.95     1650.10     15.21 o
   6   0   2       90.21       86.44      1.25 o
   7   0   2       56.87       42.02      0.86 o
   8   0   2       44.65       30.95      0.90 o
   9   0   2      581.23      549.16      6.39 o
  10   0   2       46.69       46.74      1.25 o
  11   0   2        0.48        0.49      0.61 o
  12   0   2       12.70       15.91      1.25 o
  13   0   2        2.02        1.39      0.80 o
  14   0   2       12.59       14.51      1.23 o
 -14   1   2        2.08        3.39      0.86 o
 -13   1   2        8.19        9.91      0.85 o
 -12   1   2        3.88        5.22      0.94 o
 -11   1   2        3.30        5.23      0.63 o
 -10   1   2       43.39       31.35      1.39 o
  -9   1   2      105.72      101.72      1.65 o
  -8   1   2      111.12       89.20      1.60 o
  -7   1   2        2.00        3.79      0.52 o
  -6   1   2      122.85      129.11      2.57 o
  -5   1   2     1300.38     1404.28     18.52 o
  -4   1   2       21.67       35.60      0.70 o
  -3   1   2     2581.07     2564.38     25.27 o
  -2   1   2     1221.41     1266.26      9.27 o
  -1   1   2     4744.12     4613.43     36.16 o
   0   1   2      849.97      817.49      6.20 o
   1   1   2      449.22      457.89      3.89 o
   2   1   2       26.21       28.49      0.36 o
   3   1   2      608.94      619.68      6.73 o
   4   1   2       16.21       27.02      0.46 o
   5   1   2      123.74      104.18      1.55 o
   6   1   2      495.85      536.32      9.20 o
   7   1   2        0.13       -0.28      0.67 o
   8   1   2      101.19       87.76      2.86 o
   9   1   2        2.88        2.85      0.47 o
  10   1   2      100.14       94.80      1.56 o
  11   1   2       13.70       12.19      0.68 o
  12   1   2        4.53        3.53      0.68 o
  13   1   2        3.56        2.69      0.74 o
  14   1   2        0.00       -0.80      1.17 o
  15   1   2        0.69        0.92      1.81 o
 -14   2   2        0.79        0.22      1.03 o
 -13   2   2        0.07       -0.60      0.77 o
 -12   2   2        8.33        9.49      0.89 o
 -11   2   2       24.21       27.55      1.08 o
 -10   2   2        0.11       -0.44      0.61 o
  -9   2   2       31.71       22.60      0.95 o
  -8   2   2        1.06        2.27      0.51 o
  -7   2   2       71.35       59.68      1.38 o
  -6   2   2      525.12      550.18      5.48 o
  -5   2   2      533.21      547.69      5.07 o
  -4   2   2      211.88      188.74      2.10 o
  -3   2   2     1493.36     1557.83     13.05 o
  -2   2   2     3498.28     3423.77     25.80 o
  -1   2   2     4937.54     5021.13     41.21 o
   0   2   2     2891.44     2872.20     23.47 o
   1   2   2     1172.15     1225.31      9.71 o
   2   2   2      193.59      236.56      1.93 o
   3   2   2      959.20      964.79      9.62 o
   4   2   2       21.28       14.21      0.40 o
   5   2   2     2836.32     2969.00     44.15 o
   6   2   2      877.97      925.79     16.67 o
   7   2   2       55.02       54.91      1.56 o
   8   2   2      345.33      362.26      6.21 o
   9   2   2        2.15        2.10      1.11 o
  10   2   2        0.04       -0.53      1.11 o
  11   2   2        1.32        1.36      0.59 o
  12   2   2        9.53        8.26      0.69 o
  13   2   2        1.62        0.21      0.66 o
  14   2   2        1.62        2.86      0.80 o
  15   2   2        4.19        4.77      1.85 o
 -14   3   2        0.43       -0.30      1.22 o
 -13   3   2        4.62        5.52      1.20 o
 -12   3   2        3.82        3.18      0.91 o
 -11   3   2        0.12        2.53      0.78 o
 -10   3   2       15.43       19.90      0.94 o
  -9   3   2        1.13        0.71      0.72 o
  -8   3   2       34.35       35.58      1.85 o
  -7   3   2      250.04      262.06      2.87 o
  -6   3   2      703.34      691.43      7.43 o
  -5   3   2      174.43      171.13      2.10 o
  -4   3   2      720.57      739.20      6.89 o
  -3   3   2      321.63      339.30      3.02 o
  -2   3   2        3.15       11.27      0.39 o
  -1   3   2        0.82        3.11      0.49 o
   0   3   2     1292.10     1257.10     10.48 o
   1   3   2    35679.96    31815.35    287.27 o
   2   3   2      251.29      261.61      2.28 o
   3   3   2      372.62      384.50      4.95 o
   4   3   2        6.29       10.24      0.42 o
   5   3   2     2539.44     2647.22     28.22 o
   6   3   2      352.67      372.32      8.89 o
   7   3   2      414.67      434.47     11.14 o
   8   3   2       21.77       14.93      1.17 o
   9   3   2      112.71       97.42      4.75 o
  10   3   2      199.11      179.13      4.77 o
  11   3   2        7.37        6.10      1.35 o
  12   3   2       14.04       18.81      1.15 o
  13   3   2        0.27        0.53      0.96 o
  14   3   2        3.80        4.04      0.76 o
 -14   4   2        0.00        0.11      1.36 o
 -13   4   2        0.16       -0.70      1.29 o
 -12   4   2        1.18        0.46      1.10 o
 -11   4   2       22.12       20.85      1.38 o
 -10   4   2        0.01       -0.02      0.78 o
  -9   4   2       16.08       16.47      1.05 o
  -8   4   2       74.81       77.33      1.86 o
  -7   4   2      116.70      104.02      2.11 o
  -6   4   2       53.20       60.22      1.26 o
  -5   4   2        3.35        6.29      0.52 o
  -4   4   2      257.60      285.29      3.04 o
  -3   4   2      516.70      526.40      4.59 o
  -2   4   2      102.39      110.76      1.40 o
  -1   4   2        0.11       -0.30      0.30 o
   0   4   2      822.67      871.18      6.86 o
   1   4   2      867.78      901.63      9.17 o
   2   4   2     1984.04     2044.60     17.77 o
   3   4   2      389.42      360.56      3.65 o
   4   4   2        0.47       -0.28      0.28 o
   5   4   2      449.14      507.07      5.31 o
   6   4   2       24.38       23.94      0.65 o
   7   4   2      102.64      108.97      1.89 o
   8   4   2       63.06       61.11      1.44 o
   9   4   2       71.66       75.70      4.75 o
  10   4   2        0.08       -1.18      1.18 o
  11   4   2        0.42       -1.90      1.90 o
  12   4   2        0.09       -0.61      0.61 o
  13   4   2        1.61       -0.56      0.81 o
  14   4   2        2.06        2.43      0.72 o
 -13   5   2        1.48        1.88      1.43 o
 -12   5   2        1.09       -0.54      1.31 o
 -11   5   2        4.96        4.71      1.37 o
 -10   5   2        0.22        0.08      1.02 o
  -9   5   2        7.07        7.99      1.00 o
  -8   5   2      100.83       99.08      2.22 o
  -7   5   2        3.58        4.73      0.78 o
  -6   5   2      118.22      134.92      2.05 o
  -5   5   2       25.81       18.93      0.79 o
  -4   5   2       84.92      111.83      1.55 o
  -3   5   2       69.93       72.43      1.04 o
  -2   5   2      287.58      327.32      3.62 o
  -1   5   2      287.27      284.91      2.88 o
   0   5   2      126.11      128.38      1.96 o
   1   5   2      110.77      114.80      1.70 o
   2   5   2       65.46       66.92      1.14 o
   3   5   2     1062.04      992.02     10.11 o
   4   5   2      664.39      726.98      7.53 o
   5   5   2        7.96        7.19      0.85 o
   6   5   2       79.27       80.27      1.36 o
   7   5   2      150.00      150.34      2.00 o
   8   5   2       21.33       18.05      0.60 o
   9   5   2        3.58        2.14      0.58 o
  10   5   2        5.97        6.15      0.57 o
  11   5   2        0.04       -0.90      0.93 o
  12   5   2        3.31        0.19      0.61 o
  13   5   2        2.80        1.21      0.73 o
  14   5   2        8.36        8.77      0.85 o
 -13   6   2        1.63       -0.89      1.48 o
 -12   6   2        0.05        0.08      1.76 o
 -11   6   2       12.70       17.62      1.78 o
 -10   6   2       23.33       23.96      1.75 o
  -9   6   2       57.05       63.07      2.48 o
  -8   6   2        0.16        1.66      1.05 o
  -7   6   2      110.41      120.77      2.98 o
  -6   6   2        6.78        6.55      0.73 o
  -5   6   2       10.94       13.19      0.78 o
  -4   6   2        2.68        2.02      0.51 o
  -3   6   2      189.92      238.67      2.40 o
  -2   6   2       51.98       54.18      1.32 o
  -1   6   2      278.08      259.60      3.04 o
   0   6   2      931.25      970.82      9.81 o
   1   6   2     1914.43     1962.58     18.68 o
   2   6   2      481.89      520.38      5.14 o
   3   6   2        0.80        2.45      0.60 o
   4   6   2       18.47       21.99      0.76 o
   5   6   2      811.96      784.78      8.92 o
   6   6   2       17.58       18.98      0.78 o
   7   6   2      222.23      206.14      2.70 o
   8   6   2       26.11       27.13      1.01 o
   9   6   2      126.04      120.95      2.05 o
  10   6   2       89.82       88.90      1.72 o
  11   6   2        0.73       -0.59      0.67 o
  12   6   2        0.33       -0.64      0.64 o
  13   6   2        1.39        0.84      0.75 o
  14   6   2        0.35       -0.55      1.26 o
 -12   7   2        1.55        0.65      1.57 o
 -11   7   2        5.00        7.65      1.64 o
 -10   7   2       21.83       18.93      1.75 o
  -9   7   2        1.24        1.46      1.23 o
  -8   7   2       67.53       70.35      2.63 o
  -7   7   2        2.53        5.28      1.45 o
  -6   7   2        2.66       -0.76      0.76 o
  -5   7   2       56.65       47.41      1.33 o
  -4   7   2        2.99        7.50      0.66 o
  -3   7   2        5.58        3.14      0.68 o
  -2   7   2       40.56       37.26      1.21 o
  -1   7   2      137.24      118.66      2.16 o
   0   7   2        0.24       -0.32      0.48 o
   1   7   2      126.92      120.79      1.99 o
   2   7   2      286.55      281.80      3.22 o
   3   7   2       94.68       94.15      1.82 o
   4   7   2        2.04        2.43      0.61 o
   5   7   2       45.42       50.84      1.35 o
   6   7   2        4.12        3.88      0.69 o
   7   7   2      235.77      223.49      3.18 o
   8   7   2      111.82      109.42      2.05 o
   9   7   2       77.32       84.09      1.78 o
  10   7   2        0.03       -0.46      0.70 o
  11   7   2        0.05       -0.69      0.69 o
  12   7   2       21.80       24.21      1.27 o
  13   7   2        0.92       -0.83      0.83 o
 -12   8   2        2.17        3.13      1.78 o
 -11   8   2        0.00       -0.08      1.48 o
 -10   8   2        0.41        2.11      1.42 o
  -9   8   2       15.56       13.64      1.65 o
  -8   8   2        2.28        2.52      1.37 o
  -7   8   2       72.96       85.40      3.48 o
  -6   8   2        6.29        9.10      1.09 o
  -5   8   2        9.98        8.87      1.03 o
  -4   8   2       13.69       11.44      1.00 o
  -3   8   2        0.78       -0.20      0.58 o
  -2   8   2        2.34        1.74      0.70 o
  -1   8   2        9.21        7.15      0.85 o
   0   8   2       58.45       57.36      1.64 o
   1   8   2      129.01      129.60      2.84 o
   2   8   2       38.72       39.57      1.29 o
   3   8   2       75.46       61.36      1.73 o
   4   8   2       98.67      102.96      2.03 o
   5   8   2       63.10       56.16      1.55 o
   6   8   2       31.54       23.40      1.23 o
   7   8   2      179.42      165.95      2.95 o
   8   8   2       28.04       28.34      1.31 o
   9   8   2        0.01       -0.32      0.79 o
  10   8   2       22.30       23.58      1.17 o
  11   8   2       14.66       13.59      1.06 o
  12   8   2        1.79        1.13      0.93 o
  13   8   2        0.17       -0.92      0.92 o
 -11   9   2        0.21        0.71      1.64 o
 -10   9   2        5.10        4.39      1.68 o
  -9   9   2        6.29        5.62      1.55 o
  -8   9   2        6.32        5.13      1.52 o
  -7   9   2        6.36        6.68      1.37 o
  -6   9   2       11.74       12.87      1.26 o
  -5   9   2       11.97        9.83      1.12 o
  -4   9   2        0.02       -0.23      0.86 o
  -3   9   2       36.16       35.32      1.31 o
  -2   9   2        2.42        2.44      0.82 o
  -1   9   2      142.52      145.34      2.54 o
   0   9   2        4.52        2.04      0.84 o
   1   9   2       22.80       19.21      1.07 o
   2   9   2       81.68       83.33      1.86 o
   3   9   2        4.74        4.02      0.88 o
   4   9   2       28.21       29.01      1.25 o
   5   9   2       47.63       37.88      1.51 o
   6   9   2       23.94       18.01      1.37 o
   7   9   2       41.24       39.59      1.77 o
   8   9   2       10.10        9.29      1.26 o
   9   9   2       78.97       74.23      2.29 o
  10   9   2        0.63        0.14      1.02 o
  11   9   2       12.34       13.10      1.30 o
  12   9   2        1.62        3.38      1.23 o
 -10  10   2        0.16        0.67      2.11 o
  -9  10   2        8.03        6.81      2.13 o
  -8  10   2        0.47        1.17      2.60 o
  -7  10   2       11.30       11.81      1.81 o
  -6  10   2        3.22        2.65      1.18 o
  -5  10   2        8.78        7.19      1.19 o
  -4  10   2        0.64       -1.06      1.06 o
  -3  10   2        9.98        9.45      1.11 o
  -2  10   2        0.03       -1.06      1.06 o
  -1  10   2       36.17       33.48      1.79 o
   0  10   2       14.13       13.53      1.36 o
   1  10   2       82.69       76.08      2.50 o
   2  10   2        9.62        7.87      1.30 o
   3  10   2       37.16       30.15      1.67 o
   4  10   2        7.35        4.87      1.17 o
   5  10   2        0.23       -1.23      1.23 o
   6  10   2        0.25       -1.24      1.24 o
   7  10   2        1.83       -1.34      1.53 o
   8  10   2        6.90        8.91      1.67 o
   9  10   2       15.71       14.00      1.64 o
  10  10   2        0.67       -1.52      2.18 o
  11  10   2       10.55        8.11      1.57 o
  12  10   2        2.39        2.84      1.43 o
  -9  11   2        0.03        0.75      3.72 o
  -8  11   2        0.04       -2.21      2.38 o
  -7  11   2        3.79        5.85      2.11 o
  -6  11   2       14.20       14.66      2.06 o
  -5  11   2        3.83       -0.49      1.55 o
  -4  11   2        0.01       -1.72      1.72 o
  -3  11   2        7.94        5.75      2.00 o
  -2  11   2        5.20        4.14      1.96 o
  -1  11   2        8.33        8.70      1.56 o
   0  11   2       50.77       55.54      2.17 o
   1  11   2       35.03       39.48      1.86 o
   2  11   2        4.81        4.28      1.28 o
   3  11   2        5.30        1.62      1.28 o
   4  11   2        0.06       -0.81      1.33 o
   5  11   2       57.64       64.94      2.82 o
   6  11   2        2.06        3.21      1.49 o
   7  11   2        9.15       12.70      1.75 o
   8  11   2       88.67       92.90      3.25 o
   9  11   2        0.12       -0.02      1.48 o
  10  11   2       12.55       13.22      1.81 o
  11  11   2        0.21       -0.78      1.30 o
  -8  12   2        1.75        3.31      3.74 o
  -7  12   2        0.89        0.68      3.88 o
  -6  12   2        5.14        6.24      2.70 o
  -5  12   2        2.43       -1.88      1.88 o
  -4  12   2        0.30       -1.93      1.93 o
  -3  12   2       15.92       16.95      2.83 o
  -2  12   2        0.55       -2.01      2.01 o
  -1  12   2       36.95       42.35      3.15 o
   0  12   2        8.89        8.88      1.96 o
   1  12   2       62.84       65.78      2.62 o
   2  12   2        4.77        7.97      1.39 o
   3  12   2       46.81       47.75      2.03 o
   4  12   2       33.78       35.38      2.10 o
   5  12   2       16.69       11.75      1.67 o
   6  12   2        1.04       -0.36      2.28 o
   7  12   2       57.14       50.31      2.72 o
   8  12   2       10.60       12.07      1.72 o
   9  12   2        0.57        0.07      1.43 o
  10  12   2        4.57        4.22      1.62 o
  -7  13   2        1.14        1.53      4.20 o
  -6  13   2        0.15       -0.21      3.66 o
  -5  13   2        1.62       -0.26      2.19 o
  -4  13   2        0.28        0.08      2.19 o
  -3  13   2        1.07       -1.73      3.21 o
  -2  13   2        8.19        5.94      2.38 o
  -1  13   2        0.07        0.42      2.33 o
   0  13   2       46.23       44.71      3.41 o
   1  13   2        1.27       -2.11      2.11 o
   2  13   2        0.04       -1.47      1.47 o
   3  13   2       15.96       18.50      2.21 o
   4  13   2        0.11       -0.43      1.54 o
   5  13   2        2.05       -0.11      1.50 o
   6  13   2        1.60       -0.08      1.49 o
   7  13   2        0.90       -1.50      1.50 o
   8  13   2       23.54       24.65      2.11 o
   9  13   2        4.80       10.48      1.84 o
  -5  14   2        0.22       -2.87      2.87 o
  -4  14   2        0.73       -0.55      2.80 o
  -3  14   2        0.96       -2.84      3.29 o
  -2  14   2        0.80       -1.31      2.36 o
  -1  14   2        8.13        5.51      4.86 o
   0  14   2        0.06        4.14      2.56 o
   1  14   2        8.61       12.23      2.77 o
   2  14   2        2.63       -1.91      3.33 o
   3  14   2        2.70        5.45      2.63 o
   4  14   2        7.31        3.46      1.97 o
   5  14   2        3.57        3.54      2.01 o
   6  14   2        7.69       11.65      2.01 o
   7  14   2       10.41       15.62      2.03 o
  -2  15   2        2.51       -0.62      2.55 o
  -1  15   2        0.17       -2.22      2.48 o
   0  15   2        2.57        3.49      2.59 o
   1  15   2        9.14        1.56      3.75 o
   2  15   2        1.71       -3.03      3.03 o
   3  15   2        5.11       -2.41      6.85 o
   4  15   2        7.67        9.10      3.96 o
  -2 -14   3        0.04       -3.05      3.05 o
  -1 -14   3        0.33       -3.00      6.46 o
   0 -14   3        7.96        7.79      4.27 o
  -6 -13   3        0.00       -1.85      1.85 o
  -5 -13   3        1.27       -1.03      2.05 o
  -4 -13   3        0.08       -0.82      2.11 o
  -3 -13   3        1.85        3.71      2.26 o
  -2 -13   3        1.03        1.19      2.98 o
  -1 -13   3       10.88        9.33      3.40 o
   0 -13   3        5.40       -1.87      2.32 o
   1 -13   3       14.32       15.87      2.93 o
   2 -13   3        9.32        5.69      2.38 o
   3 -13   3        0.13       -2.74      3.48 o
   4 -13   3        0.29       -2.23      2.23 o
  -8 -12   3        6.91        7.11      1.73 o
  -7 -12   3       20.41       13.42      2.33 o
  -6 -12   3       22.09       24.76      2.28 o
  -5 -12   3       14.96       15.53      2.34 o
  -4 -12   3        0.86        1.06      2.34 o
  -3 -12   3        9.72        9.24      2.24 o
  -2 -12   3        0.01       -0.39      1.93 o
  -1 -12   3        9.24        6.08      2.30 o
   0 -12   3       16.36       18.06      2.75 o
   1 -12   3       41.86       43.90      3.30 o
   2 -12   3        1.34        0.61      2.42 o
   3 -12   3        0.44       -1.00      2.97 o
   4 -12   3        0.16       -2.07      2.07 o
   5 -12   3        0.40       -1.96      1.96 o
   6 -12   3        0.34       -0.53      2.02 o
  -9 -11   3        0.96       -0.43      1.44 o
  -8 -11   3        7.90        3.84      1.56 o
  -7 -11   3        1.31       -1.36      1.36 o
  -6 -11   3        2.47        0.78      1.42 o
  -5 -11   3        3.72        0.58      1.79 o
  -4 -11   3        2.91        1.03      1.52 o
  -3 -11   3        0.04       -1.33      1.44 o
  -2 -11   3        0.73       -1.34      1.34 o
  -1 -11   3        1.48       -0.69      1.53 o
   0 -11   3       44.23       51.62      3.38 o
   1 -11   3       55.87       60.40      3.50 o
   2 -11   3        2.14       -0.73      2.55 o
   3 -11   3        1.81       -1.91      1.91 o
   4 -11   3        0.04       -1.91      1.91 o
   5 -11   3        0.71       -1.15      2.07 o
   6 -11   3        4.01        5.23      2.07 o
   7 -11   3        2.80        2.70      2.08 o
   8 -11   3        0.09        1.10      2.41 o
 -10 -10   3        7.54        8.97      1.50 o
  -9 -10   3        0.68       -1.43      1.43 o
  -8 -10   3        8.62        9.32      1.54 o
  -7 -10   3       20.66       21.58      1.93 o
  -6 -10   3        6.39        6.72      1.41 o
  -5 -10   3       19.46       15.61      1.61 o
  -4 -10   3        2.65        0.05      1.37 o
  -3 -10   3        2.16        1.98      1.44 o
  -2 -10   3        0.80        0.18      1.21 o
  -1 -10   3       13.85       11.89      1.48 o
   0 -10   3        1.31        1.49      1.35 o
   1 -10   3      173.43      179.56      4.46 o
   2 -10   3        0.00       -1.52      1.74 o
   3 -10   3       13.87        9.03      2.08 o
   4 -10   3        1.82        0.80      1.78 o
   5 -10   3        2.01        3.86      2.01 o
   6 -10   3       11.20       15.35      1.87 o
   7 -10   3        1.76        4.25      2.01 o
   8 -10   3        1.85        2.92      3.40 o
   9 -10   3        4.74        6.29      2.66 o
 -11  -9   3       13.40       16.86      1.65 o
 -10  -9   3        6.42        4.03      1.85 o
  -9  -9   3        1.40       -0.01      1.30 o
  -8  -9   3       15.16       15.09      1.66 o
  -7  -9   3      351.31      354.66      7.96 o
  -6  -9   3        4.32        3.86      1.21 o
  -5  -9   3       57.62       58.20      2.18 o
  -4  -9   3        1.82        0.02      1.15 o
  -3  -9   3       39.53       47.11      2.01 o
  -2  -9   3        1.25       -0.81      1.13 o
  -1  -9   3       17.78       14.69      1.48 o
   0  -9   3       29.61       30.62      1.73 o
   1  -9   3       79.28       89.31      2.75 o
   2  -9   3       24.79       23.21      1.84 o
   3  -9   3       19.56       17.28      1.82 o
   4  -9   3        0.22       -0.89      1.40 o
   5  -9   3        2.78        3.66      1.55 o
   6  -9   3        8.90        8.84      1.84 o
   7  -9   3        5.63        3.64      1.64 o
   8  -9   3        0.28        2.26      1.83 o
   9  -9   3        1.91        2.50      2.02 o
  10  -9   3        2.10        2.50      2.15 o
 -12  -8   3        0.03       -0.01      1.08 o
 -11  -8   3        0.93        1.91      1.09 o
 -10  -8   3       14.05       11.74      1.22 o
  -9  -8   3        1.33        0.61      1.00 o
  -8  -8   3       24.56       26.50      1.50 o
  -7  -8   3       42.72       48.21      1.98 o
  -6  -8   3        0.13       -0.68      0.98 o
  -5  -8   3        0.45       -0.67      0.89 o
  -4  -8   3       23.18       18.72      1.25 o
  -3  -8   3       22.30       27.37      1.26 o
  -2  -8   3       34.69       30.14      1.44 o
  -1  -8   3      205.33      215.98      3.66 o
   0  -8   3        0.23        0.83      0.75 o
   1  -8   3      119.03      120.35      2.68 o
   2  -8   3       17.34       19.85      1.41 o
   3  -8   3        5.80        4.34      1.02 o
   4  -8   3       10.42        8.63      1.30 o
   5  -8   3        5.34        1.46      1.15 o
   6  -8   3        0.76        0.90      1.30 o
   7  -8   3       62.51       58.55      2.26 o
   8  -8   3        1.17        0.96      1.47 o
   9  -8   3        3.67        5.44      1.62 o
  10  -8   3        0.26       -0.65      1.58 o
  11  -8   3        0.35       -1.05      1.68 o
 -13  -7   3        1.80        1.51      2.02 o
 -12  -7   3        0.82        0.35      0.90 o
 -11  -7   3        8.58       11.12      1.50 o
 -10  -7   3        0.15        0.00      0.80 o
  -9  -7   3       12.63       11.45      1.02 o
  -8  -7   3       39.69       39.08      1.47 o
  -7  -7   3      313.19      324.60      4.64 o
  -6  -7   3       58.86       47.81      1.64 o
  -5  -7   3        5.13        5.04      0.79 o
  -4  -7   3        2.03        0.31      0.86 o
  -3  -7   3        4.45        7.14      0.77 o
  -2  -7   3        5.12        3.82      0.75 o
  -1  -7   3      242.73      265.81      4.26 o
   0  -7   3        8.44        8.63      0.78 o
   1  -7   3      139.23      131.01      2.56 o
   2  -7   3        3.67        2.20      0.82 o
   3  -7   3        0.01       -0.61      0.61 o
   4  -7   3       27.45       30.78      1.63 o
   5  -7   3       27.66       28.99      1.77 o
   6  -7   3        1.60        4.05      1.26 o
   7  -7   3       32.56       47.08      2.87 o
   8  -7   3        9.28        8.11      1.65 o
   9  -7   3       12.31        9.25      1.64 o
  10  -7   3        6.80        4.80      2.23 o
  11  -7   3        0.20        0.50      1.61 o
  12  -7   3        0.01       -0.62      1.67 o
 -13  -6   3       19.22       21.69      1.17 o
 -12  -6   3        2.51        3.05      0.74 o
 -11  -6   3       12.40       13.83      0.90 o
 -10  -6   3       47.55       45.65      1.40 o
  -9  -6   3        4.12        2.29      0.75 o
  -8  -6   3       22.62       25.47      1.13 o
  -7  -6   3      535.98      543.55      6.78 o
  -6  -6   3      209.90      207.92      3.70 o
  -5  -6   3      539.06      547.43      6.85 o
  -4  -6   3        0.00       -0.57      0.57 o
  -3  -6   3       19.58       16.82      0.83 o
  -2  -6   3       90.74       91.09      2.73 o
  -1  -6   3       56.70       65.66      1.78 o
   0  -6   3      113.75      107.16      1.77 o
   1  -6   3      149.46      137.22      2.34 o
   2  -6   3       80.19       73.36      1.71 o
   3  -6   3       27.84       28.94      1.24 o
   4  -6   3        1.98        0.83      0.65 o
   5  -6   3        0.03       -0.64      0.66 o
   6  -6   3       11.27       14.23      1.18 o
   7  -6   3       99.01       92.14      2.65 o
   8  -6   3        0.08       -0.03      1.26 o
   9  -6   3       16.93       13.93      1.58 o
  10  -6   3        9.18       11.72      1.70 o
  11  -6   3        1.37        0.48      1.54 o
  12  -6   3        0.70       -0.13      1.56 o
 -13  -5   3        0.96        2.38      1.21 o
 -12  -5   3        0.10       -0.61      0.74 o
 -11  -5   3       12.89       14.67      0.76 o
 -10  -5   3        7.70        7.67      0.69 o
  -9  -5   3        0.19        0.71      0.63 o
  -8  -5   3      158.99      154.57      2.42 o
  -7  -5   3      311.36      309.69      4.09 o
  -6  -5   3        1.71        0.85      0.56 o
  -5  -5   3       25.68       23.00      0.85 o
  -4  -5   3        1.49        0.96      0.52 o
  -3  -5   3      138.56       96.85      1.94 o
  -2  -5   3       50.02       51.16      1.24 o
  -1  -5   3     4410.06     4434.46     38.88 o
   0  -5   3      148.66      140.49      2.96 o
   1  -5   3        8.17       11.22      0.69 o
   2  -5   3      149.74      150.64      2.10 o
   3  -5   3       25.66       21.91      0.87 o
   4  -5   3       11.86       10.33      0.93 o
   5  -5   3        5.82        3.42      0.64 o
   6  -5   3       25.48       23.90      1.29 o
   7  -5   3       53.07       43.25      1.62 o
   8  -5   3       72.04       69.87      2.71 o
   9  -5   3       12.56       11.79      1.49 o
  10  -5   3        0.57        1.51      1.34 o
  11  -5   3       11.31       15.02      1.75 o
  12  -5   3        2.66        2.04      1.57 o
  13  -5   3        0.64        2.86      1.68 o
 -12  -4   3       12.18        4.84      3.95 o
 -11  -4   3        1.55        3.11      1.18 o
 -10  -4   3        6.54        8.89      3.49 o
  -9  -4   3       23.56       22.25      1.27 o
  -8  -4   3       49.42       52.39      1.12 o
  -7  -4   3      445.02      460.57      5.06 o
  -6  -4   3        1.35       -0.32      0.46 o
  -5  -4   3      100.56       97.05      1.57 o
  -4  -4   3       19.81       23.70      0.87 o
  -3  -4   3       38.69       43.36      1.00 o
  -2  -4   3       69.10       68.62      1.28 o
  -1  -4   3     1100.68     1141.55     10.43 o
   0  -4   3      517.20      496.35      5.22 o
   1  -4   3      373.50      392.10      3.82 o
   2  -4   3      248.69      235.83      2.98 o
   3  -4   3      933.22      895.85      9.09 o
   4  -4   3        6.20        3.43      0.52 o
   5  -4   3      149.30      143.47      2.32 o
   6  -4   3       86.64       94.65      1.87 o
   7  -4   3       25.20       29.57      1.50 o
   8  -4   3       17.22       13.88      1.17 o
   9  -4   3       30.05       28.06      1.64 o
  10  -4   3        4.59        4.46      1.33 o
  11  -4   3       39.07       32.30      2.04 o
  12  -4   3       10.66        8.62      1.64 o
  13  -4   3        0.69        1.32      2.06 o
 -14  -3   3        5.11        6.97      4.45 o
 -13  -3   3       29.04       36.25      5.09 o
 -12  -3   3       48.62       47.67      5.12 o
 -11  -3   3       47.95       54.11      3.70 o
 -10  -3   3       28.03       30.21      2.30 o
  -9  -3   3      166.96      169.22      3.97 o
  -8  -3   3        2.93        3.43      0.75 o
  -7  -3   3      189.22      201.55      4.61 o
  -6  -3   3      113.77      104.17      1.32 o
  -5  -3   3      691.96      700.58      7.32 o
  -4  -3   3        4.02        1.60      0.37 o
  -3  -3   3       90.66       85.69      1.28 o
  -2  -3   3      175.36      187.51      2.09 o
  -1  -3   3     2865.74     2855.05     25.07 o
   0  -3   3     4316.90     4220.18     34.88 o
   1  -3   3      637.01      570.39      4.92 o
   2  -3   3       27.80       29.29      0.85 o
   3  -3   3      441.04      395.25      3.99 o
   4  -3   3       20.94       24.18      0.75 o
   5  -3   3       60.93       61.08      1.44 o
   6  -3   3      216.83      240.21      3.15 o
   7  -3   3        7.59        8.14      0.82 o
   8  -3   3       24.65       18.41      1.22 o
   9  -3   3        8.53        4.94      0.96 o
  10  -3   3        2.25       -0.98      0.98 o
  11  -3   3        0.82        0.05      1.47 o
  12  -3   3        2.47        1.81      1.36 o
  13  -3   3        0.49        1.24      1.41 o
  14  -3   3        2.89       -0.53      1.50 o
 -14  -2   3       15.10       16.36      4.91 o
 -13  -2   3        0.85        6.83      3.95 o
 -12  -2   3        0.02       -1.64      3.24 o
 -11  -2   3       40.76       57.51      4.22 o
 -10  -2   3      229.92      240.16      7.31 o
  -9  -2   3       72.68       79.17      4.97 o
  -8  -2   3        2.47        0.99      0.60 o
  -7  -2   3       46.14       49.44      1.76 o
  -6  -2   3       36.56       38.36      1.26 o
  -5  -2   3      308.28      358.16      5.24 o
  -4  -2   3        7.61        9.70      0.39 o
  -3  -2   3      513.45      504.37      4.79 o
  -2  -2   3        4.02        4.98      0.35 o
  -1  -2   3    11499.82    10962.15     91.60 o
   0  -2   3        0.78       -0.14      0.25 o
   1  -2   3      166.34      170.50      1.72 o
   2  -2   3      894.91      871.50      9.08 o
   3  -2   3      345.31      317.16      3.23 o
   4  -2   3       93.35       85.94      1.40 o
   5  -2   3      564.22      503.99      5.52 o
   6  -2   3      380.85      405.22      4.61 o
   7  -2   3       86.92       74.98      1.69 o
   8  -2   3       39.50       28.33      1.32 o
   9  -2   3       35.34       42.24      1.52 o
  10  -2   3        0.09       -0.75      0.75 o
  11  -2   3       12.65        9.86      1.25 o
  12  -2   3        0.91       -0.22      1.09 o
  13  -2   3        0.00       -0.06      1.30 o
  14  -2   3        0.01       -1.33      1.33 o
 -14  -1   3        1.86       -0.39      3.70 o
 -13  -1   3        3.69        6.79      3.81 o
 -12  -1   3       24.97       29.42      4.27 o
 -11  -1   3       19.88       20.24      3.84 o
 -10  -1   3       17.53       13.35      1.43 o
  -9  -1   3      326.27      334.20      5.29 o
  -8  -1   3        0.29        0.07      0.59 o
  -7  -1   3      517.43      533.30      9.33 o
  -6  -1   3        0.62        4.51      0.59 o
  -5  -1   3      304.11      232.83      3.70 o
  -4  -1   3       30.19       42.11      1.01 o
  -3  -1   3        5.19        5.67      0.39 o
  -2  -1   3      236.11      244.26      2.20 o
  -1  -1   3     1998.94     2015.26     16.18 o
   0  -1   3     1131.97     1094.03      8.94 o
   1  -1   3     5238.75     5056.73     38.39 o
   2  -1   3     1461.54     1286.81     11.03 o
   3  -1   3     4229.57     4394.53     39.99 o
   4  -1   3      659.96      767.34      8.50 o
   5  -1   3      893.98      887.46      9.10 o
   6  -1   3      305.75      304.31      3.85 o
   7  -1   3      242.94      232.23      2.88 o
   8  -1   3       54.82       49.41      1.43 o
   9  -1   3       76.30       65.54      1.67 o
  10  -1   3       44.32       47.44      1.47 o
  11  -1   3        0.19       -0.01      0.74 o
  12  -1   3        0.98        1.25      0.96 o
  13  -1   3        4.15        2.89      1.12 o
  14  -1   3        0.35       -1.21      1.21 o
 -14   0   3        1.87        2.03      0.79 o
 -13   0   3        0.58       -0.15      0.66 o
 -12   0   3        0.68        0.07      0.69 o
 -11   0   3       79.74       76.64      2.90 o
 -10   0   3       21.56       24.38      2.09 o
  -9   0   3       11.61       16.69      1.72 o
  -8   0   3       60.78       60.87      2.56 o
  -7   0   3      277.97      289.55      4.54 o
  -6   0   3       62.13       57.30      1.44 o
  -5   0   3      853.87      855.02     11.83 o
  -4   0   3       65.97       64.91      1.06 o
  -3   0   3     1077.46     1078.65     10.37 o
  -2   0   3        3.41        4.73      0.25 o
  -1   0   3    10872.47    10679.33     75.21 o
   0   0   3     3003.48     2888.79     23.11 o
   1   0   3     1159.42     1148.14     10.22 o
   2   0   3      768.68      802.31      7.13 o
   3   0   3     3354.01     3311.91     30.20 o
   4   0   3      708.73      872.04      8.30 o
   5   0   3      565.65      578.34      6.07 o
   6   0   3       30.62       28.21      0.91 o
   7   0   3       92.66       83.36      1.39 o
   8   0   3       84.88       78.10      2.01 o
   9   0   3        7.26       11.35      0.80 o
  10   0   3       17.65       16.89      0.88 o
  11   0   3       19.72       25.16      1.31 o
  12   0   3        5.03        5.62      0.84 o
  13   0   3        0.34        1.35      0.97 o
  14   0   3        0.06        1.11      1.06 o
 -14   1   3        0.00       -0.18      0.86 o
 -13   1   3        1.68        1.05      0.72 o
 -12   1   3        0.05       -0.59      0.59 o
 -11   1   3        5.05        3.10      0.62 o
 -10   1   3      158.00      157.77      2.17 o
  -9   1   3       76.27       76.18      1.32 o
  -8   1   3       46.34       40.94      0.96 o
  -7   1   3      250.32      240.94      2.81 o
  -6   1   3      554.06      586.60      5.76 o
  -5   1   3      643.46      663.87      6.44 o
  -4   1   3        6.35        4.24      0.76 o
  -3   1   3     2919.13     2871.91     28.08 o
  -2   1   3      619.05      605.32      5.22 o
  -1   1   3     4242.29     4201.89     34.04 o
   0   1   3      658.95      657.81      5.38 o
   1   1   3       65.80       68.67      0.92 o
   2   1   3       29.68       25.33      0.66 o
   3   1   3      155.92      150.00      1.48 o
   4   1   3        7.92        2.35      0.27 o
   5   1   3       84.69      113.35      1.67 o
   6   1   3      783.13      845.97      8.60 o
   7   1   3      447.40      438.94      4.71 o
   8   1   3      180.82      146.88      1.98 o
   9   1   3       75.45       62.42      1.39 o
  10   1   3        3.87        2.00      0.62 o
  11   1   3       28.94       26.93      1.00 o
  12   1   3       20.93       24.19      1.09 o
  13   1   3        3.02        2.77      0.81 o
  14   1   3        0.06       -0.93      0.93 o
 -14   2   3        1.26        0.18      1.02 o
 -13   2   3        1.18        0.87      0.84 o
 -12   2   3        2.41        2.13      0.78 o
 -11   2   3        0.00       -0.65      0.65 o
 -10   2   3        3.67        4.44      0.65 o
  -9   2   3       51.50       41.34      1.16 o
  -8   2   3        0.13       -0.23      0.44 o
  -7   2   3      552.84      520.25      5.27 o
  -6   2   3        5.76        6.51      0.42 o
  -5   2   3      522.91      508.93      5.37 o
  -4   2   3     2231.89     2455.85     24.10 o
  -3   2   3      186.29      214.97      2.17 o
  -2   2   3     1251.94     1243.43     10.90 o
  -1   2   3     2791.78     2704.67     24.73 o
   0   2   3      300.09      297.55      2.73 o
   1   2   3    17153.74    16345.43    171.29 o
   2   2   3       75.83       71.41      0.89 o
   3   2   3      776.97      776.82      6.90 o
   4   2   3       63.76       45.71      0.80 o
   5   2   3      359.04      447.14      4.36 o
   6   2   3      444.21      439.65      4.64 o
   7   2   3       40.05       51.25      0.92 o
   8   2   3      183.63      184.38      2.31 o
   9   2   3      212.92      213.31      2.81 o
  10   2   3       39.55       37.72      1.22 o
  11   2   3        0.01       -0.07      0.54 o
  12   2   3        1.13        1.85      0.68 o
  13   2   3        0.92        0.81      0.99 o
  14   2   3        9.04       11.41      0.97 o
 -14   3   3        0.56        1.78      1.26 o
 -13   3   3       17.89       18.06      1.40 o
 -12   3   3        1.34       -0.76      0.85 o
 -11   3   3        0.06       -0.31      0.76 o
 -10   3   3        0.50        0.36      0.69 o
  -9   3   3       10.92        9.58      0.93 o
  -8   3   3       10.44        7.56      0.68 o
  -7   3   3        7.28        6.59      0.59 o
  -6   3   3        6.01        4.68      0.52 o
  -5   3   3     1951.57     1865.80     18.50 o
  -4   3   3       38.50       37.34      0.92 o
  -3   3   3     3123.48     3220.76     25.44 o
  -2   3   3        9.26        6.27      0.45 o
  -1   3   3     1383.47     1331.20     11.72 o
   0   3   3     1709.76     1689.34     13.98 o
   1   3   3     5413.25     5218.21     59.35 o
   2   3   3       16.36       21.05      0.54 o
   3   3   3      623.89      621.88      5.63 o
   4   3   3       17.54       13.13      0.47 o
   5   3   3      644.70      635.59      6.08 o
   6   3   3       53.89       39.61      1.04 o
   7   3   3      232.25      208.12      2.45 o
   8   3   3      117.45      118.82      1.88 o
   9   3   3       70.28       63.87      1.87 o
  10   3   3        8.98        8.24      0.60 o
  11   3   3       51.56       48.44      1.17 o
  12   3   3        4.25        4.01      0.64 o
  13   3   3        0.40        0.69      0.67 o
  14   3   3        5.64        4.84      0.90 o
 -14   4   3        0.57        0.23      1.35 o
 -13   4   3        4.18        4.13      1.38 o
 -12   4   3       17.58       15.96      1.40 o
 -11   4   3        3.67        3.42      1.09 o
 -10   4   3       13.66       13.59      1.09 o
  -9   4   3        4.11        5.44      0.87 o
  -8   4   3        2.36        1.49      0.74 o
  -7   4   3       46.64       48.49      1.16 o
  -6   4   3      124.81      134.40      1.88 o
  -5   4   3       21.34       22.36      0.77 o
  -4   4   3      413.08      414.77      4.15 o
  -3   4   3      748.04      760.60      6.68 o
  -2   4   3      661.24      669.33      6.25 o
  -1   4   3     1047.95      983.55      8.95 o
   0   4   3     2257.29     2327.01     19.19 o
   1   4   3     1209.65     1200.88     11.29 o
   2   4   3       48.23       51.21      0.87 o
   3   4   3       22.10       24.15      0.97 o
   4   4   3       59.61       47.20      0.87 o
   5   4   3        2.28        0.58      0.31 o
   6   4   3       89.26       95.67      1.42 o
   7   4   3      258.28      265.26      3.06 o
   8   4   3        5.05        4.03      0.46 o
   9   4   3      246.20      234.58      3.05 o
  10   4   3       41.88       46.24      1.14 o
  11   4   3        3.82        1.77      0.57 o
  12   4   3        3.23        3.64      0.64 o
  13   4   3        1.81        2.68      0.69 o
  14   4   3        1.58        1.80      0.81 o
 -13   5   3        5.09        6.94      1.55 o
 -12   5   3        4.20        3.65      1.40 o
 -11   5   3       14.49       14.27      1.98 o
 -10   5   3        0.55        1.77      1.00 o
  -9   5   3        6.60        2.56      1.24 o
  -8   5   3        5.04        7.27      0.91 o
  -7   5   3      199.74      202.99      3.03 o
  -6   5   3        9.97       12.07      0.89 o
  -5   5   3       43.81       47.77      1.41 o
  -4   5   3      244.15      259.78      2.61 o
  -3   5   3      433.09      507.07      4.48 o
  -2   5   3       76.49       77.38      1.24 o
  -1   5   3       52.46       52.03      1.00 o
   0   5   3     1219.64     1222.42     10.54 o
   1   5   3     7136.66     7063.57     68.51 o
   2   5   3       37.52       43.38      0.96 o
   3   5   3      136.36      133.42      1.87 o
   4   5   3       30.26       21.13      0.71 o
   5   5   3      218.47      216.66      2.68 o
   6   5   3      569.59      594.37      6.70 o
   7   5   3      126.89      133.61      1.91 o
   8   5   3      180.98      182.96      2.37 o
   9   5   3       11.56        8.15      0.70 o
  10   5   3       67.27       61.03      1.39 o
  11   5   3       13.85       13.60      0.78 o
  12   5   3       35.46       33.09      1.16 o
  13   5   3        3.67        0.97      0.88 o
  14   5   3        5.91        8.03      0.97 o
 -13   6   3        7.73        8.09      1.66 o
 -12   6   3        0.33        3.00      1.47 o
 -11   6   3        5.33        6.17      1.51 o
 -10   6   3        0.02       -0.43      1.15 o
  -9   6   3        5.49        7.69      1.37 o
  -8   6   3        8.22       13.59      1.26 o
  -7   6   3      135.03      149.11      2.50 o
  -6   6   3       10.30       15.29      0.83 o
  -5   6   3      245.92      250.45      3.20 o
  -4   6   3      135.39      154.22      1.95 o
  -3   6   3      399.34      366.41      3.48 o
  -2   6   3        2.05        1.58      0.38 o
  -1   6   3      238.06      250.06      2.81 o
   0   6   3     1248.20     1259.63     11.55 o
   1   6   3     1312.14     1264.65     12.30 o
   2   6   3      124.97      116.28      1.71 o
   3   6   3       63.51       35.16      1.01 o
   4   6   3        0.71        0.38      0.64 o
   5   6   3      345.32      351.08      4.43 o
   6   6   3       54.51       53.26      1.20 o
   7   6   3       30.50       34.64      1.18 o
   8   6   3       32.78       32.14      1.14 o
   9   6   3       20.02       17.05      0.92 o
  10   6   3       65.92       72.47      1.63 o
  11   6   3       11.53        8.81      0.82 o
  12   6   3       29.74       28.96      1.14 o
  13   6   3        0.90       -0.78      0.78 o
  14   6   3        0.99       -0.14      0.88 o
 -12   7   3        4.01        2.70      1.59 o
 -11   7   3        0.11        1.16      1.49 o
 -10   7   3        0.01       -1.29      1.29 o
  -9   7   3        0.03        0.70      1.22 o
  -8   7   3       66.06       57.40      2.39 o
  -7   7   3       17.30       17.86      1.39 o
  -6   7   3       49.18       49.02      1.52 o
  -5   7   3        0.16       -0.62      0.62 o
  -4   7   3       25.21       28.70      0.86 o
  -3   7   3       45.14       45.39      1.09 o
  -2   7   3        1.54       -0.09      0.44 o
  -1   7   3      259.29      244.95      3.43 o
   0   7   3        2.16        1.84      0.59 o
   1   7   3     1318.23     1308.94     12.83 o
   2   7   3      213.32      230.57      2.78 o
   3   7   3       47.75       40.84      1.25 o
   4   7   3       24.28       19.85      0.90 o
   5   7   3      140.35      141.27      2.18 o
   6   7   3        8.90        9.46      0.76 o
   7   7   3      862.89      871.70     10.03 o
   8   7   3       23.08       23.41      1.12 o
   9   7   3        0.22       -0.73      0.73 o
  10   7   3       21.62       18.89      1.05 o
  11   7   3        0.00       -0.76      0.76 o
  12   7   3       10.91       10.41      0.97 o
  13   7   3        0.98       -0.53      1.07 o
 -12   8   3        0.55        1.90      1.64 o
 -11   8   3        2.86        2.62      1.57 o
 -10   8   3        4.78        3.84      1.50 o
  -9   8   3        1.77        3.38      1.41 o
  -8   8   3        6.17        7.44      1.48 o
  -7   8   3       65.85       66.00      2.24 o
  -6   8   3        1.37        0.63      0.95 o
  -5   8   3        3.65        5.25      0.94 o
  -4   8   3        0.42       -0.58      0.58 o
  -3   8   3        0.08       -0.49      0.49 o
  -2   8   3       56.21       50.83      1.96 o
  -1   8   3       49.62       52.38      1.60 o
   0   8   3       29.75       29.50      1.38 o
   1   8   3      731.25      745.66      7.86 o
   2   8   3        0.84       -0.19      0.64 o
   3   8   3       70.08       71.19      1.75 o
   4   8   3        2.43        0.54      0.71 o
   5   8   3      171.39      177.56      2.79 o
   6   8   3      509.61      501.35      6.79 o
   7   8   3        8.60        8.04      0.99 o
   8   8   3       27.02       23.36      1.20 o
   9   8   3       28.79       22.30      1.17 o
  10   8   3        0.45       -0.81      0.81 o
  11   8   3       15.42       16.55      1.19 o
  12   8   3        0.12       -0.63      0.93 o
  13   8   3       14.17       16.36      1.43 o
 -11   9   3        1.21        0.97      1.93 o
 -10   9   3        6.50        8.62      1.75 o
  -9   9   3        1.32        1.99      1.48 o
  -8   9   3       41.40       40.64      2.22 o
  -7   9   3       75.60       79.12      2.54 o
  -6   9   3       16.40       16.09      1.31 o
  -5   9   3        7.19        9.99      1.11 o
  -4   9   3       21.18       24.58      1.28 o
  -3   9   3        7.74        8.37      1.03 o
  -2   9   3       12.77       11.88      0.81 o
  -1   9   3       21.44       19.97      1.17 o
   0   9   3        0.65       -0.32      0.88 o
   1   9   3      111.90       94.17      2.17 o
   2   9   3        2.27       -0.76      0.76 o
   3   9   3       23.96       18.04      1.13 o
   4   9   3       18.10       11.30      1.00 o
   5   9   3        6.92        4.24      0.90 o
   6   9   3        0.62       -0.99      1.02 o
   7   9   3       67.93       76.96      2.43 o
   8   9   3       72.09       73.43      2.35 o
   9   9   3       14.17       15.42      1.36 o
  10   9   3        0.98        2.77      1.09 o
  11   9   3        2.39        2.29      1.03 o
  12   9   3        3.02        3.36      1.28 o
  13   9   3        3.60       -1.49      1.96 o
 -10  10   3        0.08       -0.90      1.95 o
  -9  10   3        0.12        0.64      1.85 o
  -8  10   3        0.03        0.14      1.86 o
  -7  10   3        6.83        8.16      1.72 o
  -6  10   3        0.39       -1.11      1.31 o
  -5  10   3        0.58        0.95      1.26 o
  -4  10   3        8.54        9.39      1.44 o
  -3  10   3        3.76        5.02      1.29 o
  -2  10   3        0.43       -1.24      1.24 o
  -1  10   3      489.91      544.26      7.39 o
   0  10   3       31.64       29.03      1.60 o
   1  10   3       57.90       56.94      2.24 o
   2  10   3        2.46       -1.18      1.18 o
   3  10   3        6.54        1.37      1.40 o
   4  10   3        7.96        2.70      1.33 o
   5  10   3       41.63       40.17      2.15 o
   6  10   3       11.00        6.78      2.08 o
   7  10   3      328.60      326.35      6.31 o
   8  10   3        6.60        6.12      1.52 o
   9  10   3        2.99        3.72      1.46 o
  10  10   3       12.88       13.17      1.66 o
  11  10   3        1.99        0.63      2.73 o
  12  10   3        0.00       -1.61      1.91 o
  -9  11   3        0.93       -2.23      2.53 o
  -8  11   3       21.78       19.86      3.22 o
  -7  11   3       16.79       19.11      3.31 o
  -6  11   3        9.47       12.62      2.07 o
  -5  11   3        8.77        8.72      1.87 o
  -4  11   3        0.13       -1.49      1.49 o
  -3  11   3       20.20       19.89      2.33 o
  -2  11   3       29.76       25.62      2.29 o
  -1  11   3       36.39       38.82      2.11 o
   0  11   3       11.58       15.33      1.49 o
   1  11   3       21.78       19.90      1.67 o
   2  11   3        0.39       -0.91      1.14 o
   3  11   3       35.32       41.47      2.08 o
   4  11   3        1.57       -1.28      1.28 o
   5  11   3       41.90       37.58      2.22 o
   6  11   3        5.08        3.69      1.66 o
   7  11   3       31.31       32.49      2.75 o
   8  11   3       78.20       81.55      3.14 o
   9  11   3        1.43       -0.96      1.44 o
  10  11   3        2.46        1.83      1.57 o
  11  11   3       11.03       15.73      1.87 o
  -8  12   3        0.22       -1.17      3.74 o
  -7  12   3        6.35        9.00      3.88 o
  -6  12   3        1.08        1.60      3.04 o
  -5  12   3        2.93        0.89      2.03 o
  -4  12   3        0.00       -1.91      1.91 o
  -3  12   3        5.86       -2.00      2.00 o
  -2  12   3        5.36        3.24      2.08 o
  -1  12   3        0.90       -1.56      2.06 o
   0  12   3       12.14       12.53      1.67 o
   1  12   3       10.92        8.97      1.64 o
   2  12   3        0.01       -1.37      1.37 o
   3  12   3        0.54       -1.31      1.31 o
   4  12   3        1.01       -0.76      1.53 o
   5  12   3        9.27        4.09      1.67 o
   6  12   3        6.72        8.78      1.80 o
   7  12   3       24.45       23.85      2.75 o
   8  12   3        2.08       -0.37      1.80 o
   9  12   3        0.25       -2.21      2.21 o
  10  12   3       10.99       15.56      2.04 o
  -7  13   3        7.74        7.97      4.77 o
  -6  13   3        0.75       -3.91      3.91 o
  -5  13   3        0.17       -2.09      2.09 o
  -4  13   3        7.39        5.65      3.82 o
  -3  13   3        0.05       -0.62      2.15 o
  -2  13   3       21.65       21.49      2.79 o
  -1  13   3      100.11      105.45      5.08 o
   0  13   3       18.37       16.03      3.23 o
   1  13   3        3.96       -0.13      1.82 o
   2  13   3        0.02       -1.42      1.42 o
   3  13   3        1.85        0.18      1.69 o
   4  13   3        1.13       -1.49      1.49 o
   5  13   3       10.23       10.20      2.79 o
   6  13   3        4.10        5.29      1.86 o
   7  13   3       16.38       16.17      2.85 o
   8  13   3       15.05       13.99      2.21 o
   9  13   3        1.62       -1.79      1.79 o
  -5  14   3        0.87       -0.60      4.09 o
  -4  14   3        1.27        0.53      3.77 o
  -3  14   3        1.58        1.21      2.37 o
  -2  14   3        0.25        1.36      2.41 o
  -1  14   3       16.01       23.07      3.14 o
   0  14   3        2.38        1.75      2.42 o
   1  14   3        4.49        5.55      2.15 o
   2  14   3        1.09       -2.45      2.45 o
   3  14   3       16.43       18.44      2.36 o
   4  14   3        0.73       -1.76      1.76 o
   5  14   3        8.21        8.28      2.16 o
   6  14   3        8.74        6.32      1.94 o
   7  14   3        4.59        1.01      1.77 o
  -2  15   3        4.61       -0.06      2.53 o
  -1  15   3        0.00       -0.55      4.98 o
   0  15   3        8.26        5.29      2.75 o
   1  15   3        0.06       -3.28      3.28 o
   2  15   3        0.03       -3.95      5.25 o
   3  15   3        0.44       -2.37      3.21 o
   4  15   3        0.00       -1.50      4.07 o
   5  15   3        0.38       -1.94      1.94 o
  -5 -13   4       12.05        7.07      3.40 o
  -4 -13   4        0.58       -1.83      2.08 o
  -3 -13   4        0.38       -2.69      5.67 o
  -2 -13   4        0.00       -1.29      3.86 o
  -1 -13   4        7.91        4.29      3.51 o
   0 -13   4        0.03       -3.18      3.18 o
   1 -13   4       10.39       12.85      2.75 o
   2 -13   4        2.85        2.70      2.45 o
   3 -13   4        0.02        1.29      2.42 o
  -7 -12   4        0.02       -1.72      2.32 o
  -6 -12   4       18.18       23.35      2.61 o
  -5 -12   4        4.88        7.88      2.06 o
  -4 -12   4        0.29       -0.81      1.77 o
  -3 -12   4       19.87       23.45      4.35 o
  -2 -12   4        2.42        2.48      2.25 o
  -1 -12   4        1.42        0.40      3.04 o
   0 -12   4       24.57       26.48      3.64 o
   1 -12   4        9.57        2.02      2.36 o
   2 -12   4       21.51       14.21      2.63 o
   3 -12   4        2.88       -1.98      1.98 o
   4 -12   4        6.12        3.20      4.07 o
   5 -12   4        0.83       -0.44      2.34 o
   6 -12   4        0.03        1.79      3.01 o
  -9 -11   4        0.40       -0.80      1.65 o
  -8 -11   4        0.10       -0.06      1.59 o
  -7 -11   4        9.41       11.65      1.92 o
  -6 -11   4        4.06        1.88      1.69 o
  -5 -11   4        1.22        0.06      2.05 o
  -4 -11   4        4.01        5.81      1.69 o
  -3 -11   4        0.00       -1.51      1.51 o
  -2 -11   4       25.05       29.19      2.65 o
  -1 -11   4        1.02        1.12      1.76 o
   0 -11   4        0.05       -0.62      1.99 o
   1 -11   4        5.18        6.95      2.30 o
   2 -11   4       39.22       38.03      3.10 o
   3 -11   4        5.09        3.53      3.49 o
   4 -11   4        1.47       -1.89      2.01 o
   5 -11   4        1.93        1.90      2.06 o
   6 -11   4        3.64        3.91      3.03 o
   7 -11   4        0.57        1.68      2.08 o
 -10 -10   4        0.41       -1.06      1.91 o
  -9 -10   4       17.48       18.65      2.42 o
  -8 -10   4        4.46        2.95      1.55 o
  -7 -10   4       12.12       15.19      1.82 o
  -6 -10   4       55.82       55.74      2.65 o
  -5 -10   4       16.81       19.02      1.85 o
  -4 -10   4        8.23        5.79      1.53 o
  -3 -10   4       13.94       13.17      1.78 o
  -2 -10   4        0.64       -0.58      1.26 o
  -1 -10   4       17.34       17.82      1.66 o
   0 -10   4       75.60       78.53      3.11 o
   1 -10   4       22.89       28.08      3.41 o
   2 -10   4       11.28        8.02      2.17 o
   3 -10   4        1.08        2.86      1.85 o
   4 -10   4        6.53        5.85      1.97 o
   5 -10   4        0.26        1.69      1.91 o
   6 -10   4        0.52        2.17      2.36 o
   7 -10   4       22.34       27.51      4.55 o
   8 -10   4        7.06       12.91      2.78 o
   9 -10   4        1.01       10.14      4.52 o
 -11  -9   4        0.02       -1.39      1.39 o
 -10  -9   4        0.07       -0.01      1.23 o
  -9  -9   4        0.68       -1.19      1.19 o
  -8  -9   4       29.13       30.72      1.82 o
  -7  -9   4        0.09       -1.20      1.20 o
  -6  -9   4        0.18        0.18      1.32 o
  -5  -9   4        2.46        2.20      1.35 o
  -4  -9   4        3.39        1.87      1.58 o
  -3  -9   4        0.07       -1.07      1.07 o
  -2  -9   4        2.90        5.27      1.43 o
  -1  -9   4       11.21        8.01      1.54 o
   0  -9   4      112.02      131.97      3.39 o
   1  -9   4        6.57        6.36      1.75 o
   2  -9   4       25.29       21.39      2.39 o
   3  -9   4       50.06       55.64      3.62 o
   4  -9   4        1.56        2.15      1.74 o
   5  -9   4        3.11        1.16      1.54 o
   6  -9   4        2.65        2.21      1.73 o
   7  -9   4        0.02       -1.70      1.70 o
   8  -9   4        3.54        2.07      1.94 o
   9  -9   4        0.03       -1.44      1.91 o
  10  -9   4        0.10        1.45      2.20 o
 -12  -8   4        0.07       -0.55      1.13 o
 -11  -8   4        2.23        0.44      1.12 o
 -10  -8   4       18.25       21.00      1.48 o
  -9  -8   4        0.02       -0.48      0.93 o
  -8  -8   4       57.62       52.15      2.06 o
  -7  -8   4      103.27      100.25      2.68 o
  -6  -8   4       92.31       93.13      2.37 o
  -5  -8   4       29.21       32.74      1.86 o
  -4  -8   4        0.07       -0.93      0.93 o
  -3  -8   4        1.25       -1.34      1.34 o
  -2  -8   4      186.02      185.08      4.81 o
  -1  -8   4       58.35       57.15      2.22 o
   0  -8   4      270.27      257.91      4.68 o
   1  -8   4       61.72       56.22      1.99 o
   2  -8   4        4.75        4.42      1.08 o
   3  -8   4        0.23       -0.65      1.08 o
   4  -8   4        7.12        4.53      1.23 o
   5  -8   4       14.34       14.75      1.65 o
   6  -8   4       32.17       34.63      2.03 o
   7  -8   4       20.26       25.08      1.83 o
   8  -8   4       18.90       16.85      1.92 o
   9  -8   4        3.34        3.41      1.64 o
  10  -8   4        3.00        3.32      1.81 o
  11  -8   4        0.19        0.50      1.93 o
 -12  -7   4        4.45        5.40      1.50 o
 -11  -7   4       10.71       11.09      1.51 o
 -10  -7   4        0.14       -0.87      0.87 o
  -9  -7   4       28.54       28.53      1.32 o
  -8  -7   4       14.52       17.26      1.07 o
  -7  -7   4       39.54       41.22      1.47 o
  -6  -7   4       24.22       20.84      1.14 o
  -5  -7   4        1.64       -0.51      1.43 o
  -4  -7   4      117.09      121.37      2.32 o
  -3  -7   4      242.32      257.32      3.69 o
  -2  -7   4       86.91       87.04      2.01 o
  -1  -7   4        3.16        6.49      0.80 o
   0  -7   4       84.22       87.00      2.06 o
   1  -7   4       26.96       20.50      1.27 o
   2  -7   4        0.11       -0.32      0.76 o
   3  -7   4       11.59       11.25      1.09 o
   4  -7   4       17.68       15.26      1.70 o
   5  -7   4        7.32        4.89      1.27 o
   6  -7   4        2.18        4.05      1.32 o
   7  -7   4       67.35       85.50      2.79 o
   8  -7   4       22.29       20.09      1.88 o
   9  -7   4        0.21        1.29      1.50 o
  10  -7   4        0.02       -0.68      1.51 o
  11  -7   4        0.01        0.54      1.70 o
 -13  -6   4        0.01       -0.89      0.89 o
 -12  -6   4        0.05       -0.98      0.98 o
 -11  -6   4        4.05        3.90      0.81 o
 -10  -6   4       17.17       14.36      0.99 o
  -9  -6   4        7.42        9.56      0.93 o
  -8  -6   4      177.74      184.32      3.04 o
  -7  -6   4        2.34        2.28      0.90 o
  -6  -6   4        1.66        1.34      0.78 o
  -5  -6   4       55.77       48.84      1.38 o
  -4  -6   4       11.14       10.68      1.42 o
  -3  -6   4       36.26       39.85      1.32 o
  -2  -6   4      214.83      238.04      3.56 o
  -1  -6   4      135.24      139.61      2.13 o
   0  -6   4      167.35      167.54      2.69 o
   1  -6   4       11.01        9.64      0.85 o
   2  -6   4       34.16       29.93      1.21 o
   3  -6   4        9.10        7.33      0.78 o
   4  -6   4        5.68        6.67      0.86 o
   5  -6   4        0.34        0.39      0.98 o
   6  -6   4       27.19       28.35      2.49 o
   7  -6   4        0.82        3.52      1.24 o
   8  -6   4       18.45       21.13      1.80 o
   9  -6   4        0.04       -0.01      1.31 o
  10  -6   4        5.36        5.99      1.62 o
  11  -6   4        4.11        5.30      1.73 o
  12  -6   4        1.82        0.88      1.65 o
 -13  -5   4        0.94        1.02      1.39 o
 -12  -5   4        8.75        7.29      0.85 o
 -11  -5   4       11.00       11.65      0.82 o
 -10  -5   4        0.84        0.21      0.71 o
  -9  -5   4       48.40       45.55      1.38 o
  -8  -5   4      109.46      118.74      2.19 o
  -7  -5   4      450.61      426.32      5.47 o
  -6  -5   4        9.12       10.93      1.00 o
  -5  -5   4        1.52       -0.09      0.53 o
  -4  -5   4      124.37      128.07      1.96 o
  -3  -5   4        9.49       18.03      0.87 o
  -2  -5   4      477.22      474.20      5.18 o
  -1  -5   4      111.87       95.16      1.66 o
   0  -5   4       37.57       35.90      1.24 o
   1  -5   4        1.22        2.56      0.60 o
   2  -5   4      152.35      141.67      2.35 o
   3  -5   4       49.39       51.69      1.33 o
   4  -5   4        1.08       -0.07      0.56 o
   5  -5   4        0.08       -0.55      0.58 o
   6  -5   4       98.59       94.07      2.48 o
   7  -5   4       19.79       27.45      1.59 o
   8  -5   4        6.31        5.52      1.40 o
   9  -5   4        4.08        6.42      1.41 o
  10  -5   4        2.45        2.30      1.43 o
  11  -5   4        2.04        6.62      1.68 o
  12  -5   4        0.71       -1.46      1.46 o
  13  -5   4        1.22        1.50      1.73 o
 -12  -4   4        5.38        5.46      1.21 o
 -11  -4   4       11.31       12.19      1.11 o
 -10  -4   4       67.06       67.76      1.43 o
  -9  -4   4      241.88      250.63      3.37 o
  -8  -4   4        6.71        6.42      0.71 o
  -7  -4   4       88.23       87.03      1.70 o
  -6  -4   4      227.38      234.72      3.45 o
  -5  -4   4      169.41      146.56      1.96 o
  -4  -4   4      267.57      276.83      3.43 o
  -3  -4   4       40.56       44.73      1.16 o
  -2  -4   4     3770.90     3737.24     34.83 o
  -1  -4   4      420.99      425.57      4.37 o
   0  -4   4      877.78      922.90     10.90 o
   1  -4   4       12.44       17.20      0.84 o
   2  -4   4        0.73        0.19      0.51 o
   3  -4   4      126.69      128.38      2.02 o
   4  -4   4      109.39      115.14      2.16 o
   5  -4   4       42.59       46.62      1.27 o
   6  -4   4       73.19       79.92      1.78 o
   7  -4   4      163.45      196.44      3.67 o
   8  -4   4        0.47       -1.20      1.20 o
   9  -4   4        1.41       -1.16      1.16 o
  10  -4   4        2.20       -0.11      1.68 o
  11  -4   4        5.46        7.05      1.56 o
  12  -4   4        0.32        1.17      1.43 o
  13  -4   4        6.63        5.64      1.71 o
 -11  -3   4       50.62       49.51      3.63 o
 -10  -3   4       97.81       98.06      3.44 o
  -9  -3   4      109.75      104.30      2.61 o
  -8  -3   4       49.72       40.78      1.00 o
  -7  -3   4       97.12       83.83      1.28 o
  -6  -3   4       31.22       34.01      1.17 o
  -5  -3   4       11.56       11.18      0.56 o
  -4  -3   4      138.56      132.31      2.06 o
  -3  -3   4        3.71        4.47      0.51 o
  -2  -3   4     1007.43     1112.98     10.76 o
  -1  -3   4       20.28       20.33      0.68 o
   0  -3   4      367.91      356.87      3.92 o
   1  -3   4      273.48      303.39      3.24 o
   2  -3   4        4.89        2.63      0.43 o
   3  -3   4       27.08       36.57      1.05 o
   4  -3   4      493.60      436.97      4.46 o
   5  -3   4        5.61        7.48      0.75 o
   6  -3   4        4.13       -0.29      0.58 o
   7  -3   4       73.12       74.93      1.75 o
   8  -3   4        0.39       -0.77      0.77 o
   9  -3   4        0.53       -0.96      0.96 o
  10  -3   4        8.54        5.83      1.29 o
  11  -3   4        6.60        6.44      1.45 o
  12  -3   4        0.92        2.99      1.43 o
  13  -3   4        0.73        0.67      1.48 o
 -12  -2   4       19.18       23.98      4.59 o
 -11  -2   4        0.00       -0.51      2.22 o
 -10  -2   4       30.62       34.90      1.85 o
  -9  -2   4       11.64       11.90      1.48 o
  -8  -2   4       24.66       26.42      1.37 o
  -7  -2   4      334.20      312.12      4.21 o
  -6  -2   4       88.56       87.97      1.31 o
  -5  -2   4      477.63      447.03      4.51 o
  -4  -2   4        0.35        0.48      0.35 o
  -3  -2   4        3.52        4.00      0.49 o
  -2  -2   4     3246.85     3511.99     30.69 o
  -1  -2   4        1.25        1.85      0.40 o
   0  -2   4       37.59       18.78      0.83 o
   1  -2   4      259.88      288.87      2.72 o
   2  -2   4      342.30      316.48      3.48 o
   3  -2   4      374.90      450.59      4.46 o
   4  -2   4       39.86       58.34      1.14 o
   5  -2   4        3.00        2.12      0.58 o
   6  -2   4        6.79        7.37      0.80 o
   7  -2   4        1.35       -0.43      0.63 o
   8  -2   4        5.49        2.23      0.85 o
   9  -2   4        0.01       -0.77      0.77 o
  10  -2   4        2.51        0.18      0.94 o
  11  -2   4        0.09        0.35      1.05 o
  12  -2   4       16.78       16.56      1.82 o
  13  -2   4       23.94       30.06      2.02 o
  14  -2   4        0.01       -0.19      1.54 o
 -14  -1   4        1.55        1.61      1.43 o
 -13  -1   4       14.63       13.02      3.72 o
 -12  -1   4       23.01       19.62      1.60 o
 -11  -1   4        0.23       -0.94      1.15 o
 -10  -1   4       22.58       22.01      1.50 o
  -9  -1   4      284.98      282.47      5.69 o
  -8  -1   4       14.37       12.50      1.28 o
  -7  -1   4        0.02       -0.55      0.66 o
  -6  -1   4       15.95       12.10      0.58 o
  -5  -1   4      279.84      266.42      3.00 o
  -4  -1   4       16.46       27.05      0.65 o
  -3  -1   4     2291.96     2307.76     19.42 o
  -2  -1   4        0.37        0.08      0.31 o
  -1  -1   4      227.46      229.91      2.32 o
   0  -1   4      468.55      521.90      4.51 o
   1  -1   4       39.80       46.67      0.76 o
   2  -1   4        0.16       -0.42      0.42 o
   3  -1   4      587.42      569.59      5.63 o
   4  -1   4      550.13      526.80      5.64 o
   5  -1   4      734.79      849.91      8.85 o
   6  -1   4        3.48        1.87      0.53 o
   7  -1   4       20.93       23.50      1.03 o
   8  -1   4        0.18       -0.64      0.64 o
   9  -1   4        1.26       -0.74      0.74 o
  10  -1   4        6.02        4.14      0.82 o
  11  -1   4        9.11       11.06      1.14 o
  12  -1   4        6.90        8.33      1.19 o
  13  -1   4        0.00        0.17      1.25 o
  14  -1   4        0.59        0.23      1.37 o
 -14   0   4        4.66        4.47      0.90 o
 -13   0   4        0.00       -0.39      0.86 o
 -12   0   4        0.20       -0.50      0.57 o
 -11   0   4        3.31        2.57      0.95 o
 -10   0   4       32.66       24.55      1.06 o
  -9   0   4      111.02      100.25      4.99 o
  -8   0   4        2.03        0.23      0.68 o
  -7   0   4       27.73       23.81      0.79 o
  -6   0   4       31.25       47.07      0.82 o
  -5   0   4      339.74      328.63      3.60 o
  -4   0   4       81.08      100.30      1.23 o
  -3   0   4      225.36      187.38      2.01 o
  -2   0   4       21.26       32.89      0.79 o
  -1   0   4     1931.48     2009.97     16.16 o
   0   0   4       31.03       35.38      0.64 o
   1   0   4       54.13       58.40      0.82 o
   2   0   4      321.70      314.91      3.50 o
   3   0   4       28.89       33.89      0.78 o
   4   0   4      299.89      268.99      3.36 o
   5   0   4      484.91      477.47      5.18 o
   6   0   4        4.33        6.05      0.57 o
   7   0   4      246.51      248.53      3.06 o
   8   0   4       25.27       22.75      0.94 o
   9   0   4        7.54        5.25      0.84 o
  10   0   4       10.14        6.97      0.80 o
  11   0   4       10.01        6.82      0.85 o
  12   0   4        0.06       -0.79      0.89 o
  13   0   4        9.11       14.32      1.58 o
  14   0   4        0.02        0.00      1.27 o
 -14   1   4        0.11       -0.71      0.90 o
 -13   1   4        9.80       10.44      0.90 o
 -12   1   4       11.25       11.19      0.83 o
 -11   1   4        0.00        0.51      0.69 o
 -10   1   4       10.04        7.92      0.70 o
  -9   1   4       58.73       54.15      1.62 o
  -8   1   4        8.10        5.86      0.49 o
  -7   1   4       95.02       97.43      1.37 o
  -6   1   4      130.32      151.97      1.82 o
  -5   1   4        0.28        0.40      0.34 o
  -4   1   4      496.14      517.58      5.48 o
  -3   1   4     2508.17     2578.87     22.91 o
  -2   1   4        8.81        6.33      0.35 o
  -1   1   4      495.89      452.73      4.26 o
   0   1   4    13804.95    13219.92    141.37 o
   1   1   4      265.24      260.63      2.58 o
   2   1   4       25.56       25.81      0.64 o
   3   1   4      661.56      692.15      6.63 o
   4   1   4      168.98      170.51      2.13 o
   5   1   4      252.16      244.34      3.36 o
   6   1   4      123.83      123.07      1.62 o
   7   1   4        1.51        2.18      0.52 o
   8   1   4       24.11       19.93      0.79 o
   9   1   4        5.60        4.54      0.74 o
  10   1   4      138.79      137.67      2.33 o
  11   1   4       45.02       52.03      1.60 o
  12   1   4        0.06        0.08      0.75 o
  13   1   4        0.34        2.08      1.11 o
  14   1   4        2.34        1.13      1.09 o
 -14   2   4        1.03        0.34      1.01 o
 -13   2   4        0.24       -0.67      0.82 o
 -12   2   4        3.92        4.28      0.84 o
 -11   2   4       49.75       52.31      1.47 o
 -10   2   4       13.14       13.41      0.85 o
  -9   2   4      163.16      166.97      2.55 o
  -8   2   4        1.06        1.17      0.94 o
  -7   2   4       54.14       58.98      1.21 o
  -6   2   4        0.01        0.00      0.42 o
  -5   2   4      456.10      463.24      4.63 o
  -4   2   4       10.46       10.46      0.52 o
  -3   2   4      533.01      496.06      5.21 o
  -2   2   4      563.60      542.87      5.30 o
  -1   2   4      369.36      365.47      3.70 o
   0   2   4        7.86       11.96      0.42 o
   1   2   4     1725.93     1806.38     16.67 o
   2   2   4       85.19       58.96      0.89 o
   3   2   4      415.78      345.28      3.31 o
   4   2   4      119.78      108.57      1.52 o
   5   2   4       31.33       31.36      0.83 o
   6   2   4      101.98      113.27      1.49 o
   7   2   4      134.94      143.90      1.96 o
   8   2   4        7.32        3.72      0.52 o
   9   2   4       88.17      110.88      1.97 o
  10   2   4       64.26       48.49      1.34 o
  11   2   4       18.88       15.76      0.90 o
  12   2   4        4.43        3.52      0.77 o
  13   2   4        1.13        1.42      1.00 o
  14   2   4        0.50       -0.56      0.97 o
 -14   3   4        0.31        2.49      1.28 o
 -13   3   4        6.88        5.53      1.18 o
 -12   3   4       13.50       14.75      1.25 o
 -11   3   4        4.81        6.22      0.89 o
 -10   3   4        4.86        4.16      0.77 o
  -9   3   4      138.30      130.59      2.31 o
  -8   3   4       11.57       13.78      0.90 o
  -7   3   4      177.50      177.53      2.63 o
  -6   3   4       17.48       21.25      0.76 o
  -5   3   4       16.20       44.83      1.08 o
  -4   3   4       80.94      102.70      2.33 o
  -3   3   4      371.07      352.86      3.30 o
  -2   3   4       13.63        7.38      0.44 o
  -1   3   4      138.75      138.07      1.86 o
   0   3   4      837.60      844.92      7.23 o
   1   3   4      355.19      354.82      3.92 o
   2   3   4       36.16       28.05      0.66 o
   3   3   4     1941.43     2064.68     17.04 o
   4   3   4      103.05      113.51      1.59 o
   5   3   4      169.96      158.73      2.05 o
   6   3   4        3.45        3.47      0.43 o
   7   3   4        9.58        7.21      0.52 o
   8   3   4       11.24        5.94      0.54 o
   9   3   4       15.83       10.40      0.78 o
  10   3   4      189.42      189.09      3.33 o
  11   3   4       11.47       16.38      1.06 o
  12   3   4       23.88       23.45      1.02 o
  13   3   4        2.44        2.13      0.79 o
  14   3   4        0.75        1.16      0.97 o
 -14   4   4        0.70        1.59      1.58 o
 -13   4   4        2.99        1.98      1.32 o
 -12   4   4        2.25        3.34      1.19 o
 -11   4   4        8.83        7.83      1.15 o
 -10   4   4        5.11        5.38      0.87 o
  -9   4   4        0.07       -0.76      0.76 o
  -8   4   4       12.67       11.14      1.23 o
  -7   4   4       10.66       13.93      0.78 o
  -6   4   4        0.44        0.11      0.51 o
  -5   4   4      521.43      515.25      5.67 o
  -4   4   4       32.83       23.76      0.74 o
  -3   4   4     1658.49     1799.03     15.18 o
  -2   4   4      114.98      118.16      1.68 o
  -1   4   4      342.47      395.72      4.12 o
   0   4   4      122.87       93.10      1.25 o
   1   4   4       70.66       77.33      1.27 o
   2   4   4     3911.33     4249.23     34.72 o
   3   4   4       28.98       33.73      0.81 o
   4   4   4        1.03        0.29      0.37 o
   5   4   4      102.77       93.59      1.47 o
   6   4   4       83.28       89.03      1.80 o
   7   4   4       50.23       48.56      1.08 o
   8   4   4       74.15       75.61      1.55 o
   9   4   4        7.12        6.86      0.74 o
  10   4   4        3.19        4.52      0.71 o
  11   4   4       84.93       93.33      1.83 o
  12   4   4       67.32       64.41      2.05 o
  13   4   4        9.68       14.33      0.99 o
  14   4   4        0.49        0.58      1.19 o
 -13   5   4        0.01       -1.15      1.32 o
 -12   5   4        0.17       -0.13      1.27 o
 -11   5   4       14.41       18.66      1.64 o
 -10   5   4        0.36        0.18      0.99 o
  -9   5   4       26.43       29.26      1.30 o
  -8   5   4       24.82       25.66      1.22 o
  -7   5   4        3.71        5.04      0.72 o
  -6   5   4        0.10        0.57      0.59 o
  -5   5   4       14.06       17.07      0.70 o
  -4   5   4       69.59       52.25      1.10 o
  -3   5   4      365.21      342.24      3.47 o
  -2   5   4        7.51        6.64      0.59 o
  -1   5   4      688.75      719.18      6.82 o
   0   5   4      310.02      287.16      3.08 o
   1   5   4      148.20      140.77      1.88 o
   2   5   4      633.11      731.96      6.77 o
   3   5   4       13.67       11.18      0.54 o
   4   5   4      245.25      242.77      2.95 o
   5   5   4        1.77        1.49      0.53 o
   6   5   4      209.71      194.16      2.49 o
   7   5   4       67.66       69.52      1.29 o
   8   5   4        9.51        9.35      0.66 o
   9   5   4        5.30        8.21      0.80 o
  10   5   4      123.80      117.42      2.09 o
  11   5   4        4.89        4.45      0.77 o
  12   5   4        3.09        1.64      1.06 o
  13   5   4       13.15       15.06      1.02 o
  14   5   4       15.94       13.44      1.31 o
 -13   6   4        0.62        1.83      1.53 o
 -12   6   4        2.26        1.42      1.76 o
 -11   6   4        1.84        4.03      1.49 o
 -10   6   4        0.27       -1.11      1.11 o
  -9   6   4       39.16       40.87      2.99 o
  -8   6   4        7.55        5.80      1.14 o
  -7   6   4        2.18        1.21      0.77 o
  -6   6   4       23.20       22.01      0.92 o
  -5   6   4       50.60       44.66      1.16 o
  -4   6   4        8.64        7.92      0.62 o
  -3   6   4       61.14       62.34      1.16 o
  -2   6   4      110.83      115.59      2.60 o
  -1   6   4       40.58       40.45      1.14 o
   0   6   4     1163.30     1184.74     11.61 o
   1   6   4     1911.22     1947.37     19.51 o
   2   6   4     3177.87     3189.36     27.72 o
   3   6   4       23.28       27.24      0.92 o
   4   6   4      278.97      290.46      3.52 o
   5   6   4       83.95       78.01      1.52 o
   6   6   4      452.37      413.33      4.70 o
   7   6   4      166.93      165.87      2.62 o
   8   6   4       86.44       84.47      1.82 o
   9   6   4      140.84      143.95      2.48 o
  10   6   4       13.23       14.66      0.98 o
  11   6   4        0.25       -0.04      0.78 o
  12   6   4       10.40        5.78      0.90 o
  13   6   4        7.24        6.43      0.95 o
  14   6   4        0.18       -0.27      1.07 o
 -12   7   4        2.03        3.70      1.60 o
 -11   7   4        8.12        9.41      1.67 o
 -10   7   4        8.62       12.36      1.57 o
  -9   7   4        5.17        2.40      1.32 o
  -8   7   4        0.83       -0.67      1.17 o
  -7   7   4      142.88      149.95      3.53 o
  -6   7   4      104.00       95.49      2.02 o
  -5   7   4       86.63       79.78      1.58 o
  -4   7   4        9.14        8.00      0.68 o
  -3   7   4      115.44      122.46      1.85 o
  -2   7   4       99.35       88.57      2.03 o
  -1   7   4       92.70       92.96      1.85 o
   0   7   4       45.50       43.92      1.26 o
   1   7   4      338.43      303.48      3.69 o
   2   7   4      411.95      428.87      4.52 o
   3   7   4       33.68       38.98      1.32 o
   4   7   4       98.76      103.72      1.84 o
   5   7   4       40.58       34.59      1.13 o
   6   7   4       13.74       14.21      0.96 o
   7   7   4      148.43      144.99      2.58 o
   8   7   4      136.07      145.03      2.58 o
   9   7   4       35.17       34.68      1.92 o
  10   7   4       24.82       26.59      1.22 o
  11   7   4        2.11       -1.04      1.04 o
  12   7   4        0.04       -0.53      0.93 o
  13   7   4        4.30        2.72      1.09 o
 -12   8   4        0.20       -1.53      1.53 o
 -11   8   4        0.74        0.71      1.52 o
 -10   8   4        1.63        0.17      1.38 o
  -9   8   4       44.35       51.69      2.42 o
  -8   8   4       13.91       15.46      1.62 o
  -7   8   4        4.66        9.47      1.19 o
  -6   8   4        6.93       12.71      1.13 o
  -5   8   4        4.26        5.87      0.88 o
  -4   8   4        1.49       -0.62      0.62 o
  -3   8   4       82.66       93.45      1.83 o
  -2   8   4       36.58       34.76      1.42 o
  -1   8   4       26.18       21.55      1.09 o
   0   8   4      161.59      158.58      2.88 o
   1   8   4      549.03      532.35      6.30 o
   2   8   4      203.61      226.49      2.91 o
   3   8   4      140.38      144.60      2.53 o
   4   8   4       27.90       26.04      1.13 o
   5   8   4       16.10       11.84      0.91 o
   6   8   4        0.69        0.20      0.87 o
   7   8   4      127.81      131.33      2.58 o
   8   8   4      332.08      344.40      5.08 o
   9   8   4        1.45       -0.06      0.90 o
  10   8   4       25.10       24.27      1.40 o
  11   8   4        1.16        1.19      1.02 o
  12   8   4        6.03        5.38      1.12 o
  13   8   4        0.87        1.28      1.09 o
 -11   9   4        0.00       -1.89      1.92 o
 -10   9   4        0.00       -2.10      2.10 o
  -9   9   4        3.94        3.10      3.27 o
  -8   9   4       18.36       19.65      2.33 o
  -7   9   4       27.01       27.72      1.87 o
  -6   9   4       22.18       31.72      1.53 o
  -5   9   4       17.96       18.48      1.23 o
  -4   9   4        0.96        2.19      0.83 o
  -3   9   4        6.22        5.26      0.76 o
  -2   9   4       19.68       17.61      1.35 o
  -1   9   4        2.13       -0.70      0.83 o
   0   9   4       27.59       28.13      1.40 o
   1   9   4      255.10      274.03      3.99 o
   2   9   4       64.77       71.32      1.83 o
   3   9   4      239.97      240.78      3.63 o
   4   9   4      120.93      118.58      2.60 o
   5   9   4        1.07       -0.65      1.19 o
   6   9   4       47.91       42.01      2.45 o
   7   9   4       51.72       55.11      2.12 o
   8   9   4       53.64       56.83      1.97 o
   9   9   4       37.00       38.04      1.61 o
  10   9   4        9.29        6.25      1.14 o
  11   9   4        0.24       -1.15      1.15 o
  12   9   4        0.97        1.51      1.41 o
 -10  10   4        2.00        2.35      2.08 o
  -9  10   4        2.98        1.81      1.96 o
  -8  10   4        1.82        0.78      2.31 o
  -7  10   4       43.48       47.05      4.05 o
  -6  10   4        5.39        4.46      1.44 o
  -5  10   4       31.48       38.50      2.67 o
  -4  10   4       19.23       17.32      1.49 o
  -3  10   4        2.28       -1.32      1.32 o
  -2  10   4       40.25       38.56      1.78 o
  -1  10   4       70.10       60.05      2.18 o
   0  10   4      368.55      361.49      5.43 o
   1  10   4       58.62       52.48      2.33 o
   2  10   4      109.25      101.59      2.93 o
   3  10   4        0.03       -1.62      1.62 o
   4  10   4        3.42        1.71      1.23 o
   5  10   4       21.82       26.27      1.91 o
   6  10   4      100.99       94.22      3.13 o
   7  10   4       74.75       84.14      3.08 o
   8  10   4       62.39       58.28      2.50 o
   9  10   4        1.79        1.65      1.39 o
  10  10   4       51.16       56.57      2.72 o
  11  10   4        7.76       10.76      1.64 o
  12  10   4        8.67        8.49      2.47 o
  -9  11   4        1.15        1.06      2.66 o
  -8  11   4        8.10        9.37      2.92 o
  -7  11   4        1.50        1.84      2.69 o
  -6  11   4       22.14       29.05      2.31 o
  -5  11   4       14.61       15.46      1.96 o
  -4  11   4        1.33       -0.89      1.60 o
  -3  11   4       61.11       69.65      2.99 o
  -2  11   4        1.68       -0.04      2.30 o
  -1  11   4      111.21      120.58      3.89 o
   0  11   4       38.93       45.61      2.13 o
   1  11   4       12.15        9.80      1.47 o
   2  11   4        5.45        5.16      1.32 o
   3  11   4        0.08       -1.14      1.14 o
   4  11   4        0.90       -1.38      1.49 o
   5  11   4        0.01        0.57      1.67 o
   6  11   4        0.01        0.60      1.48 o
   7  11   4        1.79       -0.64      1.86 o
   8  11   4       57.16       63.29      3.58 o
   9  11   4        0.00        1.27      1.52 o
  10  11   4        0.50        1.38      1.57 o
  11  11   4        0.25        0.54      1.80 o
  -8  12   4        2.56        3.06      4.06 o
  -7  12   4        1.48        3.49      4.02 o
  -6  12   4        0.10       -0.68      3.63 o
  -5  12   4        5.57        2.86      2.11 o
  -4  12   4        0.36       -1.91      1.91 o
  -3  12   4       52.70       48.77      3.59 o
  -2  12   4       41.87       45.02      2.73 o
  -1  12   4       67.59       72.03      3.34 o
   0  12   4       75.61       78.38      4.39 o
   1  12   4       20.22       24.79      3.07 o
   2  12   4        2.60        3.10      1.49 o
   3  12   4       13.11       16.45      1.71 o
   4  12   4        9.40        7.02      1.79 o
   5  12   4       11.43       12.81      1.85 o
   6  12   4       50.01       47.85      3.45 o
   7  12   4       14.30       15.96      2.14 o
   8  12   4        0.01        0.17      1.58 o
   9  12   4       24.84       27.41      4.80 o
  10  12   4        1.43        0.62      1.99 o
  -7  13   4        6.48        7.83      4.70 o
  -6  13   4        1.61       -4.02      4.02 o
  -5  13   4        9.08        3.21      2.28 o
  -4  13   4        0.21        0.95      2.23 o
  -3  13   4        2.33       -2.92      3.40 o
  -2  13   4        2.81        5.50      2.04 o
  -1  13   4       22.76       27.52      3.03 o
   0  13   4        4.72        4.64      2.83 o
   1  13   4        1.13       -0.28      2.53 o
   2  13   4       13.64       13.75      2.05 o
   3  13   4        0.29        0.44      4.33 o
   4  13   4        0.76       -0.12      1.65 o
   5  13   4        0.74       -0.40      1.69 o
   6  13   4        2.75        3.26      2.52 o
   7  13   4       13.13       15.98      2.19 o
   8  13   4        0.34       -0.46      1.84 o
   9  13   4        0.61       -1.82      1.83 o
  -5  14   4        1.90       -2.10      3.95 o
  -4  14   4        4.26        1.82      2.45 o
  -3  14   4        1.02       -2.26      2.26 o
  -2  14   4       11.06        5.51      2.55 o
  -1  14   4       23.74       33.67      3.09 o
   0  14   4        7.10        5.18      2.26 o
   1  14   4        0.21       -2.02      2.02 o
   2  14   4        1.65        0.31      2.62 o
   3  14   4       16.60       18.19      2.39 o
   4  14   4        1.70        2.54      2.23 o
   5  14   4        1.26       -0.24      2.19 o
   6  14   4       17.01       21.24      3.20 o
   7  14   4        0.13        1.18      1.97 o
  -3  15   4        0.30       -2.20      3.16 o
  -2  15   4        0.11       -1.58      2.87 o
  -1  15   4        0.19        2.85      2.83 o
   0  15   4        0.26        1.00      2.64 o
   1  15   4        6.65        6.22      2.90 o
   2  15   4        0.02       -2.58      2.58 o
   3  15   4        2.05        0.40      2.78 o
   4  15   4        0.45       -2.71      2.71 o
   5  15   4        6.75        3.99      2.21 o
  -3 -13   5        1.51        0.61      5.76 o
  -2 -13   5        3.78        1.81      3.32 o
  -1 -13   5        2.15        9.07      3.65 o
   0 -13   5        0.94       -1.64      3.24 o
   1 -13   5        5.75        8.36      2.76 o
  -6 -12   5        2.50       -0.80      2.93 o
  -5 -12   5        5.89       11.00      2.09 o
  -4 -12   5       21.39       22.44      2.80 o
  -3 -12   5        3.01        1.05      2.23 o
  -2 -12   5        2.38        0.75      2.98 o
  -1 -12   5        3.96        6.10      3.21 o
   0 -12   5        7.03        7.29      2.51 o
   1 -12   5        3.16        1.91      2.66 o
   2 -12   5        3.67        1.90      2.28 o
   3 -12   5        2.08        1.40      4.51 o
   4 -12   5        0.07        3.23      2.41 o
   5 -12   5        0.03        0.46      2.33 o
  -8 -11   5       17.48       18.28      2.32 o
  -7 -11   5        0.75        1.69      1.73 o
  -6 -11   5        0.05       -1.60      1.60 o
  -5 -11   5        0.92        0.36      3.18 o
  -4 -11   5        5.37        6.11      1.82 o
  -3 -11   5        5.24        5.40      1.73 o
  -2 -11   5        5.38        1.03      3.14 o
  -1 -11   5        0.18       -0.30      2.67 o
   0 -11   5        0.28       -0.96      2.11 o
   1 -11   5       53.52       45.29      3.34 o
   2 -11   5        7.00       11.08      2.45 o
   3 -11   5       25.81       18.71      2.69 o
   4 -11   5       14.58       15.67      2.68 o
   5 -11   5        0.55       -0.16      2.15 o
   6 -11   5        0.36        3.36      4.32 o
  -9 -10   5       11.64       11.35      1.79 o
  -8 -10   5        4.98        9.83      1.83 o
  -7 -10   5       24.81       25.96      2.18 o
  -6 -10   5        2.90        1.88      1.54 o
  -5 -10   5        0.11       -0.06      1.75 o
  -4 -10   5       12.97       14.40      2.16 o
  -3 -10   5        0.26       -0.33      1.47 o
  -2 -10   5       35.26       36.07      2.04 o
  -1 -10   5        0.06       -1.23      1.53 o
   0 -10   5        0.23       -1.44      1.44 o
   1 -10   5       53.96       55.61      3.40 o
   2 -10   5        8.24       10.46      2.30 o
   3 -10   5        0.91        0.83      2.02 o
   4 -10   5       18.12       20.30      2.59 o
   5 -10   5       20.83       20.04      4.31 o
   6 -10   5        0.15        1.02      2.16 o
   7 -10   5        1.02       -0.05      2.01 o
   8 -10   5        3.80        1.66      2.61 o
 -10  -9   5        5.23        4.86      1.56 o
  -9  -9   5       12.28       15.52      2.11 o
  -8  -9   5       21.62       20.40      1.86 o
  -7  -9   5        2.56        2.25      1.47 o
  -6  -9   5       50.71       48.23      2.42 o
  -5  -9   5       41.54       43.32      2.32 o
  -4  -9   5       24.89       27.99      1.90 o
  -3  -9   5       23.78       25.27      1.69 o
  -2  -9   5        0.01       -1.16      1.16 o
  -1  -9   5        1.20        2.75      1.28 o
   0  -9   5       19.24       17.86      1.62 o
   1  -9   5      407.47      413.73      7.66 o
   2  -9   5      197.82      206.24      5.96 o
   3  -9   5       39.14       35.10      2.79 o
   4  -9   5       29.03       34.64      2.72 o
   5  -9   5       33.57       38.25      2.88 o
   6  -9   5        3.08        9.14      2.25 o
   7  -9   5        4.51        5.57      2.10 o
   8  -9   5        7.11        9.38      2.55 o
   9  -9   5        0.08       -1.63      2.33 o
 -11  -8   5        6.03        5.25      1.76 o
 -10  -8   5        0.90       -1.28      1.28 o
  -9  -8   5       22.08       24.66      1.80 o
  -8  -8   5        8.54        9.34      1.65 o
  -7  -8   5       37.36       29.16      1.98 o
  -6  -8   5       44.25       48.14      2.33 o
  -5  -8   5        0.24       -0.90      1.25 o
  -4  -8   5        5.26        4.58      1.75 o
  -3  -8   5        0.18        0.07      1.08 o
  -2  -8   5       20.28       24.40      1.65 o
  -1  -8   5        1.00        2.99      1.31 o
   0  -8   5        0.81        2.31      1.33 o
   1  -8   5        4.21        4.54      1.60 o
   2  -8   5      207.88      198.35      4.61 o
   3  -8   5       41.94       44.63      2.38 o
   4  -8   5        3.40        3.30      1.46 o
   5  -8   5        0.01        2.38      1.57 o
   6  -8   5       26.76       29.42      2.32 o
   7  -8   5        3.13        7.71      1.78 o
   8  -8   5        0.99       -1.78      1.78 o
   9  -8   5        0.10        1.51      2.00 o
  10  -8   5        1.33        0.84      2.02 o
 -12  -7   5        8.20        9.87      1.41 o
 -11  -7   5        0.61        1.48      1.29 o
 -10  -7   5        2.57        2.86      1.08 o
  -9  -7   5       39.33       35.46      1.66 o
  -8  -7   5        0.93        1.76      1.07 o
  -7  -7   5       34.29       37.64      3.37 o
  -6  -7   5       54.28       52.98      2.83 o
  -5  -7   5        8.08        8.40      1.40 o
  -4  -7   5      223.69      230.76      4.30 o
  -3  -7   5       72.69       73.76      2.13 o
  -2  -7   5      840.17      825.33     10.15 o
  -1  -7   5      574.22      553.62      8.02 o
   0  -7   5      243.80      243.79      4.44 o
   1  -7   5       29.30       30.83      1.51 o
   2  -7   5       35.16       36.66      1.46 o
   3  -7   5        1.81        2.51      0.96 o
   4  -7   5        0.04        0.65      1.19 o
   5  -7   5        3.73        5.99      1.54 o
   6  -7   5        1.48        3.44      1.32 o
   7  -7   5       36.17       40.04      2.64 o
   8  -7   5        8.71        9.23      1.67 o
   9  -7   5        8.77        7.89      1.70 o
  10  -7   5        5.49        8.09      1.83 o
  11  -7   5        0.66        0.63      1.71 o
 -12  -6   5        5.43        7.19      1.07 o
 -11  -6   5        0.34       -0.41      1.06 o
 -10  -6   5        0.58        1.41      0.86 o
  -9  -6   5       20.85       16.05      1.19 o
  -8  -6   5        0.35       -0.59      0.85 o
  -7  -6   5      135.23      138.24      2.70 o
  -6  -6   5      459.25      471.36      6.25 o
  -5  -6   5      379.85      386.58      5.32 o
  -4  -6   5      527.37      541.66      6.40 o
  -3  -6   5        9.56        9.14      0.90 o
  -2  -6   5       91.28      101.66      2.11 o
  -1  -6   5      749.46      734.00      7.33 o
   0  -6   5       99.93      109.08      2.19 o
   1  -6   5        5.86        3.40      0.79 o
   2  -6   5      340.90      336.30      5.38 o
   3  -6   5        0.02       -0.36      1.11 o
   4  -6   5      167.16      156.72      3.40 o
   5  -6   5       91.58       99.42      2.78 o
   6  -6   5       27.25       31.70      1.80 o
   7  -6   5       86.76       90.33      2.78 o
   8  -6   5       14.00       16.35      1.79 o
   9  -6   5        4.25        4.05      1.51 o
  10  -6   5        2.94       -0.39      1.55 o
  11  -6   5        1.98        2.06      1.69 o
  12  -6   5        0.11        2.41      1.71 o
 -13  -5   5        5.37        4.85      0.98 o
 -12  -5   5       26.19       29.76      1.22 o
 -11  -5   5        2.52        2.21      0.80 o
 -10  -5   5       16.72       16.68      1.01 o
  -9  -5   5       20.71       23.51      1.12 o
  -8  -5   5       83.30       90.63      2.17 o
  -7  -5   5        3.90        5.83      0.95 o
  -6  -5   5      126.51      122.75      2.39 o
  -5  -5   5        0.01        0.03      0.63 o
  -4  -5   5        2.40        1.68      0.67 o
  -3  -5   5     1185.14     1186.28     12.58 o
  -2  -5   5      744.70      716.05      7.48 o
  -1  -5   5     1322.33     1293.37     12.00 o
   0  -5   5       45.95       43.85      1.27 o
   1  -5   5        3.12        1.11      0.67 o
   2  -5   5       40.63       51.82      1.48 o
   3  -5   5       11.97       12.33      0.79 o
   4  -5   5        1.28       -0.05      0.64 o
   5  -5   5        4.74        5.21      1.04 o
   6  -5   5       25.38       30.88      1.95 o
   7  -5   5       13.75       15.21      1.40 o
   8  -5   5       72.83       59.95      2.62 o
   9  -5   5       74.43       75.92      2.96 o
  10  -5   5        0.17       -1.39      1.39 o
  11  -5   5        0.15        0.92      1.54 o
  12  -5   5        0.33        1.60      2.18 o
 -13  -4   5        2.66        2.57      0.84 o
 -12  -4   5        8.09       12.60      0.96 o
 -11  -4   5      106.76      102.58      2.65 o
 -10  -4   5       76.09       81.43      1.78 o
  -9  -4   5       22.88       31.63      1.19 o
  -8  -4   5       30.28       23.86      1.04 o
  -7  -4   5       75.87       80.98      1.84 o
  -6  -4   5       10.62       12.09      0.87 o
  -5  -4   5      125.35      129.15      2.27 o
  -4  -4   5       43.65       44.65      1.24 o
  -3  -4   5       30.23       33.66      1.13 o
  -2  -4   5     1000.54      903.20     10.08 o
  -1  -4   5       41.50       33.21      0.99 o
   0  -4   5      168.67      171.77      2.61 o
   1  -4   5       61.72       53.58      1.44 o
   2  -4   5       28.36       30.36      0.99 o
   3  -4   5       32.92       32.42      1.09 o
   4  -4   5       60.89       66.02      1.42 o
   5  -4   5       27.01       25.97      0.99 o
   6  -4   5       28.75       25.33      1.38 o
   7  -4   5       67.11       64.26      2.15 o
   8  -4   5        1.24        0.45      1.21 o
   9  -4   5        0.15       -0.73      1.65 o
  10  -4   5        4.89        3.47      1.41 o
  11  -4   5       13.41       14.46      2.30 o
  12  -4   5        6.57        6.71      2.52 o
  13  -4   5        0.35        1.38      1.62 o
 -14  -3   5        0.60        2.59      2.01 o
 -13  -3   5       30.73       31.02      1.51 o
 -12  -3   5       53.10       54.67      1.40 o
 -11  -3   5        2.69        1.62      0.71 o
 -10  -3   5        0.44       -0.29      0.68 o
  -9  -3   5       45.88       48.46      1.58 o
  -8  -3   5      293.27      298.60      3.91 o
  -7  -3   5      212.90      210.83      2.99 o
  -6  -3   5      751.22      732.90      7.87 o
  -5  -3   5       64.52       59.13      1.26 o
  -4  -3   5      277.80      297.28      3.61 o
  -3  -3   5       58.98       75.93      1.57 o
  -2  -3   5       64.25       55.48      1.26 o
  -1  -3   5     3032.08     3174.08     27.95 o
   0  -3   5      660.21      605.87      7.97 o
   1  -3   5       65.94       69.14      1.54 o
   2  -3   5     2026.43     1990.76     19.70 o
   3  -3   5      130.96      147.81      2.17 o
   4  -3   5      454.50      492.96      5.02 o
   5  -3   5      382.60      393.12      4.71 o
   6  -3   5        2.97        5.25      0.82 o
   7  -3   5        0.48       -0.73      0.73 o
   8  -3   5        4.09        1.84      1.05 o
   9  -3   5       51.50       59.89      2.38 o
  10  -3   5        1.32        0.04      1.19 o
  11  -3   5        0.74       -0.72      1.32 o
  12  -3   5        1.35        2.82      1.64 o
  13  -3   5        0.50       -0.92      1.48 o
 -14  -2   5        0.17        0.51      0.80 o
 -13  -2   5        6.51        4.87      1.03 o
 -12  -2   5        0.80       -0.44      0.69 o
 -11  -2   5      119.39      109.22      1.89 o
 -10  -2   5        0.03       -0.61      0.61 o
  -9  -2   5        5.02        4.31      0.64 o
  -8  -2   5        3.54        2.39      0.58 o
  -7  -2   5        0.37       -0.34      0.49 o
  -6  -2   5       13.31       15.05      0.67 o
  -5  -2   5       87.85      101.58      1.48 o
  -4  -2   5       27.85       25.33      0.91 o
  -3  -2   5       93.29       98.40      1.69 o
  -2  -2   5      797.52      699.79      6.57 o
  -1  -2   5       57.62       79.71      1.29 o
   0  -2   5     3148.76     3356.82     31.29 o
   1  -2   5      671.35      656.88      6.28 o
   2  -2   5      132.05      119.30      1.76 o
   3  -2   5      677.83      697.05      7.10 o
   4  -2   5      436.81      480.51      5.04 o
   5  -2   5       69.14       80.16      1.73 o
   6  -2   5        8.06        4.15      0.88 o
   7  -2   5       33.50       33.58      1.16 o
   8  -2   5       79.18       64.62      1.83 o
   9  -2   5       43.39       50.71      1.97 o
  10  -2   5        1.40       -0.87      0.98 o
  11  -2   5       10.97       16.55      2.23 o
  12  -2   5        0.94        0.15      1.33 o
  13  -2   5        1.62        1.73      1.47 o
 -14  -1   5        3.13        4.15      0.90 o
 -13  -1   5        3.06        2.29      0.82 o
 -12  -1   5        1.13        1.59      0.79 o
 -11  -1   5        5.36        2.58      0.65 o
 -10  -1   5        8.43        4.80      0.64 o
  -9  -1   5        6.90        6.86      0.64 o
  -8  -1   5       44.92       44.98      1.09 o
  -7  -1   5        0.44       -0.35      0.45 o
  -6  -1   5        8.60       12.85      1.11 o
  -5  -1   5       11.84       14.49      0.60 o
  -4  -1   5     1463.50     1545.16     16.17 o
  -3  -1   5      323.93      367.01      3.95 o
  -2  -1   5      272.80      223.80      2.42 o
  -1  -1   5      144.60      152.43      1.83 o
   0  -1   5        2.01        0.36      0.29 o
   1  -1   5      614.07      683.81      5.80 o
   2  -1   5      108.34      102.31      1.59 o
   3  -1   5      295.43      281.42      3.14 o
   4  -1   5      361.41      347.88      3.76 o
   5  -1   5      867.91      874.72     11.61 o
   6  -1   5       26.38       26.81      0.93 o
   7  -1   5       32.40       41.74      1.38 o
   8  -1   5       28.68       22.68      1.10 o
   9  -1   5       20.85       24.00      1.19 o
  10  -1   5       17.21       18.05      1.25 o
  11  -1   5       36.06       44.04      1.84 o
  12  -1   5        9.52       10.17      1.48 o
  13  -1   5        1.22        2.02      1.41 o
  14  -1   5        1.14        0.31      1.37 o
 -14   0   5        4.44        5.52      1.02 o
 -13   0   5        0.40       -0.71      0.71 o
 -12   0   5        1.90        2.28      0.67 o
 -11   0   5       12.98       10.72      0.76 o
 -10   0   5        9.29        7.97      0.70 o
  -9   0   5       33.92       28.66      0.97 o
  -8   0   5       71.41       69.71      1.23 o
  -7   0   5       59.88       58.72      1.13 o
  -6   0   5      930.29      967.17     10.61 o
  -5   0   5      745.36      779.06      7.54 o
  -4   0   5      236.57      246.10      2.94 o
  -3   0   5     1757.86     1927.50     18.42 o
  -2   0   5      991.83      923.56      7.67 o
  -1   0   5      406.38      435.13      4.17 o
   0   0   5      754.53      710.57      6.34 o
   1   0   5       93.63       91.39      1.19 o
   2   0   5      612.71      566.07      6.50 o
   3   0   5      123.06      113.75      1.57 o
   4   0   5     1880.37     2086.17     20.66 o
   5   0   5      161.73      146.52      2.11 o
   6   0   5        4.27       -0.43      0.46 o
   7   0   5       99.96      115.46      3.26 o
   8   0   5       30.62       28.78      1.16 o
   9   0   5      288.89      292.11      4.12 o
  10   0   5        0.10       -0.27      0.73 o
  11   0   5        0.07        1.29      1.10 o
  12   0   5       11.83        8.24      1.52 o
  13   0   5       15.20       13.70      1.59 o
  14   0   5        0.03        1.37      1.34 o
 -14   1   5        0.33        1.24      1.68 o
 -13   1   5        0.49       -0.76      0.76 o
 -12   1   5        1.21       -0.34      0.72 o
 -11   1   5       11.10       11.16      0.83 o
 -10   1   5       10.23        6.13      0.72 o
  -9   1   5       18.78       17.38      0.86 o
  -8   1   5       86.99       88.01      1.61 o
  -7   1   5       63.17       57.42      1.18 o
  -6   1   5       50.37       69.65      1.45 o
  -5   1   5      880.22      961.73      9.23 o
  -4   1   5     1532.06     1679.94     20.88 o
  -3   1   5       84.96       71.07      1.25 o
  -2   1   5      458.89      478.16      4.55 o
  -1   1   5      119.14       92.01      1.26 o
   0   1   5      207.84      215.51      2.09 o
   1   1   5      539.59      454.73      4.11 o
   2   1   5        8.56        7.55      0.49 o
   3   1   5      743.71      752.88      7.28 o
   4   1   5      802.46      816.38      9.11 o
   5   1   5      522.90      533.62      5.77 o
   6   1   5      132.72       99.57      1.60 o
   7   1   5        0.04       -0.48      0.48 o
   8   1   5        1.60        0.44      0.63 o
   9   1   5      128.89      147.30      2.54 o
  10   1   5        0.07       -0.68      0.68 o
  11   1   5        5.13        5.21      0.86 o
  12   1   5        8.03        5.68      1.07 o
  13   1   5        0.82       -1.03      1.03 o
  14   1   5        0.93       -1.24      1.24 o
 -14   2   5        0.46       -1.04      1.04 o
 -13   2   5        3.24        1.21      1.10 o
 -12   2   5        1.32        0.57      0.82 o
 -11   2   5        1.75       -0.07      0.76 o
 -10   2   5        0.02        0.90      0.70 o
  -9   2   5        0.53        1.49      0.73 o
  -8   2   5        4.39        3.17      0.68 o
  -7   2   5       16.58       14.45      0.73 o
  -6   2   5       61.30       73.58      1.15 o
  -5   2   5      188.02      173.13      2.67 o
  -4   2   5      242.27      301.48      3.74 o
  -3   2   5      224.91      265.55      2.91 o
  -2   2   5      436.72      425.24      4.11 o
  -1   2   5       11.71        8.01      0.49 o
   0   2   5      520.47      552.75      4.67 o
   1   2   5       10.69       23.52      0.69 o
   2   2   5     1006.20      986.27      9.38 o
   3   2   5     2738.24     2677.10     24.59 o
   4   2   5      970.05     1009.21     10.30 o
   5   2   5      137.65      144.38      2.00 o
   6   2   5      483.54      512.78      6.06 o
   7   2   5        0.32       -0.46      0.46 o
   8   2   5      180.39      173.79      2.63 o
   9   2   5       12.02       12.35      0.92 o
  10   2   5        6.71        6.53      0.79 o
  11   2   5        5.36        6.00      0.83 o
  12   2   5       13.04        9.66      0.96 o
  13   2   5       11.66       12.67      1.21 o
  14   2   5        0.04       -0.94      1.05 o
 -14   3   5        0.10       -1.24      1.24 o
 -13   3   5        3.50        3.52      1.16 o
 -12   3   5        1.01       -0.29      1.04 o
 -11   3   5        0.34       -0.42      0.80 o
 -10   3   5        3.16        2.09      0.78 o
  -9   3   5       27.94       27.11      1.25 o
  -8   3   5       39.40       47.15      1.64 o
  -7   3   5        5.77        5.26      0.69 o
  -6   3   5       45.19       42.68      1.20 o
  -5   3   5      155.03      161.46      2.23 o
  -4   3   5       91.37      105.60      2.24 o
  -3   3   5        1.02        5.96      0.51 o
  -2   3   5        1.38        0.19      0.37 o
  -1   3   5       36.22       38.83      1.04 o
   0   3   5        1.12        0.53      0.32 o
   1   3   5      868.52      856.09      7.77 o
   2   3   5       28.31       22.79      1.00 o
   3   3   5      771.07      880.39      7.56 o
   4   3   5     3094.60     3140.24     30.82 o
   5   3   5     1235.68     1336.69     13.47 o
   6   3   5      301.75      266.32      3.48 o
   7   3   5      255.10      263.34      3.73 o
   8   3   5        5.51        1.44      0.61 o
   9   3   5      268.90      250.62      3.51 o
  10   3   5        0.38        0.78      0.70 o
  11   3   5       16.74       11.97      1.21 o
  12   3   5        0.50        0.52      0.99 o
  13   3   5        0.11        0.60      0.95 o
  14   3   5        9.56       10.34      1.22 o
 -13   4   5        0.30       -0.69      1.27 o
 -12   4   5        0.00        1.70      1.26 o
 -11   4   5        3.24        2.10      1.08 o
 -10   4   5        0.46       -0.49      0.82 o
  -9   4   5       18.01       16.76      1.06 o
  -8   4   5        0.03        0.34      0.75 o
  -7   4   5       11.06       10.63      0.75 o
  -6   4   5       16.60       15.40      0.74 o
  -5   4   5      869.45      927.15      9.68 o
  -4   4   5      487.34      521.62      5.78 o
  -3   4   5      189.76      212.53      2.42 o
  -2   4   5      293.59      276.42      4.23 o
  -1   4   5      957.34     1011.36     10.38 o
   0   4   5      904.73      992.14      9.00 o
   1   4   5       23.10       31.43      1.20 o
   2   4   5        1.37        2.84      0.51 o
   3   4   5        4.31        5.39      0.45 o
   4   4   5        2.31        3.93      0.53 o
   5   4   5       29.92       36.94      0.93 o
   6   4   5       74.72       65.41      1.42 o
   7   4   5        4.57        3.73      0.63 o
   8   4   5       27.96       23.69      0.95 o
   9   4   5      201.84      200.09      3.00 o
  10   4   5        0.10        0.54      0.70 o
  11   4   5       15.43       11.66      0.92 o
  12   4   5        4.40        4.81      1.23 o
  13   4   5       16.33       16.95      1.29 o
  14   4   5        7.86       12.01      1.26 o
 -13   5   5        0.14        0.49      1.40 o
 -12   5   5        0.07       -0.28      1.29 o
 -11   5   5        0.02        0.47      1.25 o
 -10   5   5        0.02       -1.01      1.01 o
  -9   5   5        0.58       -0.32      1.01 o
  -8   5   5        0.87       -0.60      0.81 o
  -7   5   5       65.80       69.60      1.60 o
  -6   5   5        8.44        6.24      0.68 o
  -5   5   5        0.51        0.19      0.60 o
  -4   5   5       82.04       70.53      1.58 o
  -3   5   5      111.51      138.06      2.14 o
  -2   5   5      745.11      776.67      7.83 o
  -1   5   5        0.23       -0.44      0.44 o
   0   5   5     1835.77     1841.71     17.25 o
   1   5   5     1602.79     1761.99     21.86 o
   2   5   5      796.52      677.74      6.35 o
   3   5   5       30.22       16.41      0.65 o
   4   5   5        4.74        4.16      0.53 o
   5   5   5       44.77       39.29      1.06 o
   6   5   5      294.85      271.91      3.65 o
   7   5   5       19.64       19.52      0.84 o
   8   5   5       74.06       79.11      1.58 o
   9   5   5       19.85       18.51      1.37 o
  10   5   5       71.24       68.98      1.71 o
  11   5   5       48.71       46.87      1.54 o
  12   5   5        6.52        8.16      1.34 o
  13   5   5        5.04        3.39      1.04 o
  14   5   5        0.03       -1.03      1.03 o
 -13   6   5        0.07        1.39      1.49 o
 -12   6   5        0.03        0.20      1.39 o
 -11   6   5        0.19       -0.12      1.28 o
 -10   6   5        0.94        0.02      1.19 o
  -9   6   5        2.85        0.24      1.17 o
  -8   6   5        3.65        2.78      1.10 o
  -7   6   5       33.74       35.12      1.39 o
  -6   6   5       36.43       39.39      1.22 o
  -5   6   5      282.34      284.14      3.44 o
  -4   6   5      361.59      371.02      3.96 o
  -3   6   5       25.20       25.72      0.87 o
  -2   6   5      546.04      554.38      5.91 o
  -1   6   5       34.30       27.05      1.16 o
   0   6   5       94.17      108.13      1.88 o
   1   6   5      732.28      730.63     12.08 o
   2   6   5      681.08      554.01      5.38 o
   3   6   5       24.50       29.37      0.98 o
   4   6   5      369.18      379.86      4.44 o
   5   6   5       16.18       15.92      0.78 o
   6   6   5      285.44      273.49      3.77 o
   7   6   5      671.44      679.46      8.03 o
   8   6   5      186.01      177.99      2.86 o
   9   6   5      260.37      294.36      4.11 o
  10   6   5        8.84        8.61      0.95 o
  11   6   5       85.17       80.22      1.98 o
  12   6   5       42.82       49.91      1.83 o
  13   6   5        2.04        0.78      1.03 o
  14   6   5        0.02       -1.18      1.18 o
 -12   7   5        0.87        1.37      1.58 o
 -11   7   5        4.63        3.90      1.50 o
 -10   7   5        2.79        3.94      1.39 o
  -9   7   5       22.12       20.57      1.67 o
  -8   7   5       45.18       42.62      2.02 o
  -7   7   5       16.87       19.37      1.56 o
  -6   7   5       13.93       15.78      0.94 o
  -5   7   5        3.45        3.23      0.70 o
  -4   7   5       86.38       86.91      1.60 o
  -3   7   5        6.88        5.39      0.69 o
  -2   7   5        3.38        2.99      0.65 o
  -1   7   5       45.88       46.61      1.43 o
   0   7   5       22.61       25.42      0.97 o
   1   7   5      807.72      837.98      9.03 o
   2   7   5       26.13       31.89      1.08 o
   3   7   5      696.73      714.93      7.24 o
   4   7   5        3.05        3.16      0.64 o
   5   7   5       77.58       76.81      1.64 o
   6   7   5        4.17        2.58      0.73 o
   7   7   5       52.54       60.58      1.79 o
   8   7   5        0.07       -0.86      0.86 o
   9   7   5        6.34        4.40      0.93 o
  10   7   5      154.12      162.50      2.88 o
  11   7   5       62.30       72.17      2.96 o
  12   7   5        0.21       -1.00      1.00 o
  13   7   5        0.00       -1.19      1.19 o
 -12   8   5        2.06       -0.23      1.91 o
 -11   8   5        0.03       -0.32      1.49 o
 -10   8   5        0.44       -0.34      1.45 o
  -9   8   5       21.90       16.67      1.70 o
  -8   8   5        0.43       -1.03      1.26 o
  -7   8   5       41.81       38.38      1.94 o
  -6   8   5       17.37       21.04      1.14 o
  -5   8   5        3.82        3.83      0.87 o
  -4   8   5       13.43       12.70      1.52 o
  -3   8   5       52.78       56.05      1.77 o
  -2   8   5      237.92      240.62      3.82 o
  -1   8   5       88.52       82.00      1.94 o
   0   8   5      110.19      107.56      2.16 o
   1   8   5       65.21       68.49      1.76 o
   2   8   5      622.51      640.30      6.50 o
   3   8   5      555.83      547.12      6.86 o
   4   8   5      185.08      166.13      2.61 o
   5   8   5      121.24      124.15      2.26 o
   6   8   5      318.89      314.89      4.48 o
   7   8   5        1.78       -0.64      0.94 o
   8   8   5       12.49       13.83      1.17 o
   9   8   5        0.30       -0.97      0.97 o
  10   8   5        1.45        2.28      1.11 o
  11   8   5       11.24       13.06      1.47 o
  12   8   5       10.89        7.19      1.23 o
  13   8   5        3.23        2.98      1.50 o
 -11   9   5        5.86        3.52      2.07 o
 -10   9   5        7.63       14.82      2.93 o
  -9   9   5        0.96       -0.09      1.82 o
  -8   9   5        8.63       10.47      2.01 o
  -7   9   5        4.04        3.45      2.03 o
  -6   9   5       48.22       50.16      2.10 o
  -5   9   5        8.33       11.29      1.32 o
  -4   9   5       39.11       35.97      1.81 o
  -3   9   5        1.04       -0.18      0.72 o
  -2   9   5        0.00       -0.75      0.75 o
  -1   9   5      190.15      197.27      3.22 o
   0   9   5       97.28      106.34      2.49 o
   1   9   5     1280.36     1223.29     13.24 o
   2   9   5      238.15      214.31      3.79 o
   3   9   5       59.36       55.47      1.92 o
   4   9   5      490.52      490.25      6.59 o
   5   9   5      253.42      237.51      3.90 o
   6   9   5       58.01       58.18      2.04 o
   7   9   5      284.72      300.03      4.88 o
   8   9   5        0.01       -1.04      1.04 o
   9   9   5       16.10       11.30      1.29 o
  10   9   5        0.96       -1.03      1.26 o
  11   9   5        0.30       -1.19      1.27 o
  12   9   5        9.63       10.32      2.11 o
 -10  10   5        1.85        2.04      2.15 o
  -9  10   5        8.98        9.57      2.22 o
  -8  10   5        1.71        1.66      1.86 o
  -7  10   5        6.45        7.98      2.61 o
  -6  10   5        6.20        9.27      1.51 o
  -5  10   5        2.22        3.01      1.24 o
  -4  10   5        6.49        6.59      1.36 o
  -3  10   5       57.15       56.89      2.90 o
  -2  10   5      185.71      196.67      3.72 o
  -1  10   5        4.46        2.31      1.29 o
   0  10   5       20.64       15.93      1.44 o
   1  10   5      371.54      387.01      6.27 o
   2  10   5      454.06      442.09      6.95 o
   3  10   5       29.76       28.40      1.75 o
   4  10   5       12.80       13.86      1.47 o
   5  10   5        0.14       -1.23      1.23 o
   6  10   5      113.19      111.21      3.41 o
   7  10   5        3.46        1.58      1.55 o
   8  10   5       11.42       13.75      1.90 o
   9  10   5        3.68        4.84      1.54 o
  10  10   5        4.28        4.56      1.77 o
  11  10   5        1.69       -1.49      1.49 o
  12  10   5        3.02        1.56      1.47 o
  -9  11   5        1.16        2.29      2.78 o
  -8  11   5        7.08        9.55      2.86 o
  -7  11   5        9.75       18.77      4.84 o
  -6  11   5       62.76       71.65      4.56 o
  -5  11   5        2.95        0.76      2.69 o
  -4  11   5       19.53       25.16      1.97 o
  -3  11   5       72.01       66.29      2.73 o
  -2  11   5      232.79      245.89      6.62 o
  -1  11   5      464.18      483.54     10.17 o
   0  11   5       22.66       29.79      2.18 o
   1  11   5       14.99       12.07      1.59 o
   2  11   5        0.07       -0.20      1.31 o
   3  11   5        6.92        6.26      1.43 o
   4  11   5        1.98        0.80      1.25 o
   5  11   5       12.46       13.14      1.73 o
   6  11   5       14.25       12.83      1.75 o
   7  11   5       69.68       71.94      3.05 o
   8  11   5        3.80        4.79      1.61 o
   9  11   5       40.71       47.74      2.52 o
  10  11   5        0.01       -0.55      1.52 o
  11  11   5        0.02        0.67      2.00 o
  -8  12   5        3.14        7.36      3.88 o
  -7  12   5        3.08        2.45      3.74 o
  -6  12   5        0.70        8.72      3.95 o
  -5  12   5       40.86       40.22      3.04 o
  -4  12   5       76.21       83.77      3.55 o
  -3  12   5        0.01       -0.94      1.72 o
  -2  12   5       18.46       21.47      2.22 o
  -1  12   5      103.50      102.20      4.39 o
   0  12   5        0.01        0.27      1.99 o
   1  12   5        0.51       -1.47      1.47 o
   2  12   5        9.89        9.60      1.66 o
   3  12   5       10.53       11.82      1.67 o
   4  12   5       46.91       55.95      2.82 o
   5  12   5       16.68       19.37      2.06 o
   6  12   5       20.00       25.32      2.18 o
   7  12   5       34.77       40.71      2.54 o
   8  12   5        2.13        3.26      1.75 o
   9  12   5        0.04       -0.94      1.72 o
  10  12   5        3.87        3.84      1.83 o
  -7  13   5        9.17       14.87      4.91 o
  -6  13   5       20.07       17.79      5.16 o
  -5  13   5       10.96       10.24      3.10 o
  -4  13   5       19.50       24.07      2.86 o
  -3  13   5       30.25       32.14      2.69 o
  -2  13   5        0.41        1.17      1.94 o
  -1  13   5        7.10        4.83      2.08 o
   0  13   5       32.92       39.09      3.12 o
   1  13   5        3.68        3.95      3.46 o
   2  13   5        5.05        7.03      1.87 o
   3  13   5        8.40       13.22      2.34 o
   4  13   5        0.91        1.25      1.83 o
   5  13   5        4.88        5.34      1.89 o
   6  13   5        0.52        1.13      1.74 o
   7  13   5       19.05       20.84      2.29 o
   8  13   5       15.84       21.65      2.35 o
   9  13   5       13.73       17.65      2.22 o
  -5  14   5        0.00       -3.17      4.13 o
  -4  14   5        0.10       -2.48      3.64 o
  -3  14   5       11.47        9.23      2.66 o
  -2  14   5        0.82       -2.04      2.04 o
  -1  14   5        0.49       -1.89      2.06 o
   0  14   5        0.78        1.26      2.08 o
   1  14   5        2.33        5.42      2.50 o
   2  14   5        1.03       -2.23      3.22 o
   3  14   5        0.04       -3.05      3.05 o
   4  14   5        2.95        3.00      2.30 o
   5  14   5        5.75        8.30      2.50 o
   6  14   5        0.15       -0.51      2.48 o
   7  14   5        1.71        1.39      1.99 o
  -3  15   5        0.07        0.06      2.47 o
  -2  15   5        0.14       -2.75      4.48 o
  -1  15   5        0.30        2.02      2.22 o
   0  15   5        6.45        5.97      2.51 o
   1  15   5        4.66        4.43      3.04 o
   2  15   5        9.95        2.21      2.90 o
   3  15   5        2.50        3.85      2.92 o
   4  15   5        8.28       13.84      9.36 o
   5  15   5       10.00       11.72      2.83 o
  -5 -12   6        4.00        1.06      3.81 o
  -4 -12   6       21.77       29.67      3.32 o
  -3 -12   6        1.81       -1.69      4.04 o
  -2 -12   6        5.04        8.95      3.44 o
  -1 -12   6        0.90       -1.02      2.96 o
   0 -12   6        1.42        0.40      4.41 o
   1 -12   6        0.26       -1.55      2.32 o
   2 -12   6        0.37        1.21      2.37 o
   3 -12   6        4.38        6.39      2.60 o
  -7 -11   6        7.20        4.20      1.79 o
  -6 -11   6        9.06       15.04      2.12 o
  -5 -11   6       21.42       21.20      2.21 o
  -4 -11   6        0.93        2.25      2.35 o
  -3 -11   6        1.74        0.06      2.03 o
  -2 -11   6        4.04        3.43      2.06 o
  -1 -11   6        0.56       -2.45      2.45 o
   0 -11   6        5.42        5.97      2.39 o
   1 -11   6        0.36        1.68      2.24 o
   2 -11   6       10.06        6.54      2.36 o
   3 -11   6        0.06        2.53      2.92 o
   4 -11   6        8.85       10.67      2.64 o
   5 -11   6        7.50        9.41      2.56 o
   6 -11   6        2.06        6.44      3.26 o
  -9 -10   6        6.97        4.00      1.74 o
  -8 -10   6        0.21       -1.62      1.62 o
  -7 -10   6       13.83       19.57      2.05 o
  -6 -10   6        2.30        0.62      1.62 o
  -5 -10   6       13.34       17.14      1.98 o
  -4 -10   6       45.18       60.60      2.88 o
  -3 -10   6        0.00        0.35      1.57 o
  -2 -10   6       14.51       19.01      2.35 o
  -1 -10   6       11.32       13.21      1.94 o
   0 -10   6       38.02       38.34      3.14 o
   1 -10   6        0.06       -0.18      2.00 o
   2 -10   6        1.57       -0.57      2.04 o
   3 -10   6       17.90       16.52      2.58 o
   4 -10   6        0.17        2.16      2.25 o
   5 -10   6        2.60        5.30      2.37 o
   6 -10   6       21.80       24.51      5.76 o
   7 -10   6        1.44        1.66      4.25 o
 -10  -9   6        5.45        2.61      2.44 o
  -9  -9   6        0.00       -1.40      1.96 o
  -8  -9   6        0.02       -0.98      1.43 o
  -7  -9   6        0.00       -1.81      1.81 o
  -6  -9   6        2.00       -1.68      1.68 o
  -5  -9   6       31.76       33.81      2.18 o
  -4  -9   6        3.75        1.26      1.43 o
  -3  -9   6       13.32       10.33      1.61 o
  -2  -9   6       18.95       17.56      1.63 o
  -1  -9   6        3.09        3.97      1.40 o
   0  -9   6       13.81       10.01      1.70 o
   1  -9   6       50.72       59.89      3.48 o
   2  -9   6       50.50       39.97      3.02 o
   3  -9   6       99.24       96.11      4.32 o
   4  -9   6       40.80       45.89      3.94 o
   5  -9   6        5.22        6.77      2.43 o
   6  -9   6       51.33       64.33      3.67 o
   7  -9   6       13.51       11.14      3.72 o
   8  -9   6        7.35        7.09      2.68 o
   9  -9   6        6.63        8.57      4.52 o
 -11  -8   6        5.32        5.40      2.20 o
 -10  -8   6       11.92       11.66      1.75 o
  -9  -8   6        0.48        0.60      2.84 o
  -8  -8   6       21.21       22.23      2.43 o
  -7  -8   6        0.01       -1.27      1.27 o
  -6  -8   6        0.48       -0.24      1.29 o
  -5  -8   6        7.51        4.01      1.77 o
  -4  -8   6       30.93       30.17      2.25 o
  -3  -8   6        0.92        1.91      1.19 o
  -2  -8   6        5.28        6.41      1.53 o
  -1  -8   6      307.77      307.17      5.43 o
   0  -8   6      105.29      108.05      3.07 o
   1  -8   6      135.66      126.69      3.83 o
   2  -8   6      115.80      121.90      6.09 o
   3  -8   6       13.54       17.16      2.76 o
   4  -8   6       93.93      102.88      6.51 o
   5  -8   6        0.74        2.68      1.64 o
   6  -8   6       25.02       32.18      2.41 o
   7  -8   6        0.02        4.68      2.73 o
   8  -8   6        1.45        1.34      1.95 o
   9  -8   6        4.66        7.15      2.22 o
  10  -8   6        1.36        5.69      2.35 o
 -11  -7   6       17.48       18.00      2.76 o
 -10  -7   6        4.85        5.70      1.36 o
  -9  -7   6        3.96        5.52      1.65 o
  -8  -7   6        0.32        1.05      1.25 o
  -7  -7   6       21.18       22.45      1.73 o
  -6  -7   6       66.92       68.62      2.59 o
  -5  -7   6       28.29       29.28      1.86 o
  -4  -7   6       14.00       11.31      1.48 o
  -3  -7   6       72.08       78.54      2.55 o
  -2  -7   6      832.22      838.77     11.48 o
  -1  -7   6        0.56        1.80      1.19 o
   0  -7   6      272.96      280.88      5.01 o
   1  -7   6      816.10      813.56     11.24 o
   2  -7   6      406.47      432.34      6.86 o
   3  -7   6       17.91       20.54      1.96 o
   4  -7   6        5.99        7.31      1.38 o
   5  -7   6        2.43        3.70      1.32 o
   6  -7   6       11.31       20.37      1.80 o
   7  -7   6        1.57        2.64      1.92 o
   8  -7   6        8.13        9.07      1.83 o
   9  -7   6        1.32        2.28      1.60 o
  10  -7   6        0.69        1.57      2.07 o
 -12  -6   6        1.04       -0.41      1.00 o
 -11  -6   6       23.27       24.57      1.48 o
 -10  -6   6       42.26       45.35      1.84 o
  -9  -6   6        4.20        5.15      1.10 o
  -8  -6   6       59.59       63.13      2.08 o
  -7  -6   6       98.05       98.86      2.57 o
  -6  -6   6      209.48      207.87      3.90 o
  -5  -6   6        4.55        7.23      1.15 o
  -4  -6   6       20.00       19.03      1.25 o
  -3  -6   6      534.61      496.98      6.61 o
  -2  -6   6       74.60       72.15      2.20 o
  -1  -6   6      719.30      701.25      7.58 o
   0  -6   6        0.01       -0.65      0.65 o
   1  -6   6      114.05      122.38      2.64 o
   2  -6   6      134.78      152.42      2.81 o
   3  -6   6        0.02        0.93      0.89 o
   4  -6   6        4.79        5.96      1.24 o
   5  -6   6        2.98        4.37      1.23 o
   6  -6   6       76.20       85.07      3.05 o
   7  -6   6        0.89       -1.37      1.37 o
   8  -6   6        8.44        5.09      1.57 o
   9  -6   6       17.91       19.00      1.99 o
  10  -6   6        3.96        1.83      1.67 o
  11  -6   6        2.33        3.06      1.77 o
 -13  -5   6        0.12        2.13      1.40 o
 -12  -5   6        5.76        4.41      1.15 o
 -11  -5   6        3.96        4.97      0.96 o
 -10  -5   6        9.66        9.11      0.99 o
  -9  -5   6       65.47       67.54      2.10 o
  -8  -5   6        3.60        1.86      0.87 o
  -7  -5   6       18.03       16.93      1.16 o
  -6  -5   6      760.22      790.35      9.60 o
  -5  -5   6      158.19      147.57      2.74 o
  -4  -5   6       49.62       44.08      1.45 o
  -3  -5   6       73.15       76.59      1.81 o
  -2  -5   6        1.66       -0.63      0.70 o
  -1  -5   6      116.55      107.62      2.10 o
   0  -5   6       60.66       58.25      1.62 o
   1  -5   6      129.83      120.77      3.45 o
   2  -5   6      171.88      189.49      3.04 o
   3  -5   6      274.03      258.51      4.05 o
   4  -5   6       30.84       27.40      1.37 o
   5  -5   6       56.42       58.11      2.17 o
   6  -5   6        0.44       -1.18      1.18 o
   7  -5   6        0.74       -1.25      1.25 o
   8  -5   6        2.28        1.00      1.39 o
   9  -5   6        5.73        3.55      1.50 o
  10  -5   6        3.82        2.29      1.51 o
  11  -5   6        6.05        6.75      1.79 o
  12  -5   6        0.01        2.06      1.70 o
 -13  -4   6        1.68        1.60      1.25 o
 -12  -4   6        3.45        4.88      0.88 o
 -11  -4   6       78.14       75.12      1.88 o
 -10  -4   6        0.01        0.35      0.80 o
  -9  -4   6        7.86        7.62      0.92 o
  -8  -4   6      222.60      218.77      4.33 o
  -7  -4   6      548.04      554.76      7.61 o
  -6  -4   6      359.26      352.53      4.79 o
  -5  -4   6      271.58      273.01      3.94 o
  -4  -4   6      697.11      682.42      7.62 o
  -3  -4   6      121.83      113.56      2.10 o
  -2  -4   6      653.01      670.02      8.55 o
  -1  -4   6       90.78       72.36      1.49 o
   0  -4   6       32.08       35.54      1.07 o
   1  -4   6      498.96      474.02      5.68 o
   2  -4   6        4.48        2.93      0.71 o
   3  -4   6       64.10       75.49      1.79 o
   4  -4   6      156.10      161.78      2.51 o
   5  -4   6       38.45       31.46      1.31 o
   6  -4   6       55.63       48.22      2.15 o
   7  -4   6      134.12      140.24      3.17 o
   8  -4   6        0.99       -0.94      1.24 o
   9  -4   6       11.08        7.29      1.47 o
  10  -4   6        0.03       -1.30      1.30 o
  11  -4   6        0.48        0.13      1.49 o
  12  -4   6        1.04        1.13      1.67 o
 -13  -3   6        1.40        2.40      0.91 o
 -12  -3   6       13.98       13.90      0.98 o
 -11  -3   6        0.60       -0.05      0.80 o
 -10  -3   6       79.73       82.65      1.83 o
  -9  -3   6       43.16       37.51      1.36 o
  -8  -3   6       45.17       40.47      1.38 o
  -7  -3   6        2.57       -0.74      0.74 o
  -6  -3   6       79.66       77.52      1.75 o
  -5  -3   6       21.98       20.09      0.95 o
  -4  -3   6       61.86       63.34      1.42 o
  -3  -3   6       33.81       28.66      1.10 o
  -2  -3   6       60.42       59.69      1.75 o
  -1  -3   6       29.57       19.64      0.77 o
   0  -3   6       46.04       48.78      1.13 o
   1  -3   6       11.37       10.87      0.69 o
   2  -3   6       13.87        8.97      0.70 o
   3  -3   6        6.27        5.68      0.67 o
   4  -3   6      970.52      987.56     12.26 o
   5  -3   6      165.07      179.60      2.73 o
   6  -3   6       15.06       14.17      1.06 o
   7  -3   6       21.33       17.78      1.22 o
   8  -3   6       50.50       38.48      2.51 o
   9  -3   6        4.13        3.81      1.29 o
  10  -3   6        1.80        2.25      1.33 o
  11  -3   6        0.42       -1.07      1.35 o
  12  -3   6        2.60        4.65      1.61 o
  13  -3   6        0.00       -1.52      1.52 o
 -13  -2   6        0.73       -0.50      0.85 o
 -12  -2   6       20.41       17.04      1.00 o
 -11  -2   6        0.97       -0.71      0.71 o
 -10  -2   6      114.20      117.54      2.22 o
  -9  -2   6        5.65        3.12      0.74 o
  -8  -2   6       12.68       13.30      0.83 o
  -7  -2   6       22.88       18.29      0.82 o
  -6  -2   6      522.84      543.04      6.05 o
  -5  -2   6       39.75       48.32      1.18 o
  -4  -2   6      444.25      474.33      5.37 o
  -3  -2   6      229.85      244.29      3.13 o
  -2  -2   6       36.88       35.65      1.03 o
  -1  -2   6      612.53      606.82      5.90 o
   0  -2   6     1775.57     1923.38     18.32 o
   1  -2   6      320.48      360.44      4.06 o
   2  -2   6        8.46        1.88      0.80 o
   3  -2   6       93.41       93.16      1.75 o
   4  -2   6      418.70      396.59      4.39 o
   5  -2   6       37.10       37.89      1.34 o
   6  -2   6       80.80       86.56      2.54 o
   7  -2   6      193.27      193.19      2.95 o
   8  -2   6        5.83        7.44      1.14 o
   9  -2   6        0.51       -1.08      1.08 o
  10  -2   6        3.53        0.66      1.22 o
  11  -2   6        0.04        0.00      1.31 o
  12  -2   6        0.38        0.41      1.39 o
  13  -2   6        0.43        0.70      1.49 o
 -14  -1   6        0.06       -0.98      1.15 o
 -13  -1   6       33.64       36.05      2.83 o
 -12  -1   6       12.45       11.80      0.93 o
 -11  -1   6        6.90        3.69      0.76 o
 -10  -1   6       73.06       73.67      1.70 o
  -9  -1   6       12.37       12.40      0.81 o
  -8  -1   6        0.23       -0.58      0.58 o
  -7  -1   6      122.45      114.37      1.96 o
  -6  -1   6       42.95       35.41      1.06 o
  -5  -1   6      260.91      259.72      3.16 o
  -4  -1   6     1510.60     1483.19     14.15 o
  -3  -1   6      695.88      798.35      8.47 o
  -2  -1   6     1465.37     1668.58     14.94 o
  -1  -1   6     4546.24     4798.87     41.90 o
   0  -1   6      779.99      731.58      7.37 o
   1  -1   6      497.77      515.93      5.10 o
   2  -1   6      214.26      236.07      3.00 o
   3  -1   6      142.71      176.36      2.47 o
   4  -1   6       40.79       38.90      1.09 o
   5  -1   6      234.59      227.64      3.31 o
   6  -1   6       99.08       95.68      1.81 o
   7  -1   6        4.20        6.61      0.75 o
   8  -1   6       26.37       15.76      1.05 o
   9  -1   6        6.92        4.59      1.32 o
  10  -1   6       10.63       10.78      1.91 o
  11  -1   6        3.05        1.63      1.28 o
  12  -1   6        0.00       -0.06      1.47 o
  13  -1   6        3.44        2.47      1.47 o
 -14   0   6        0.28       -1.15      1.15 o
 -13   0   6        0.22       -0.82      0.82 o
 -12   0   6        1.00       -0.04      0.76 o
 -11   0   6       28.39       28.79      1.17 o
 -10   0   6       53.10       54.02      1.51 o
  -9   0   6        1.97        1.62      0.68 o
  -8   0   6       15.44       14.15      0.90 o
  -7   0   6        9.05        3.44      0.58 o
  -6   0   6       17.82       26.82      0.92 o
  -5   0   6      161.00      168.03      2.14 o
  -4   0   6       14.85       20.50      0.78 o
  -3   0   6      295.59      290.99      3.11 o
  -2   0   6       83.77      116.95      1.59 o
  -1   0   6      422.01      415.85      4.42 o
   0   0   6     4771.82     4940.36     48.13 o
   1   0   6      153.76      181.46      2.13 o
   2   0   6      171.92      159.69      2.20 o
   3   0   6      272.52      297.70      3.33 o
   4   0   6        6.72        8.37      0.70 o
   5   0   6      235.23      221.17      3.16 o
   6   0   6        0.42        0.10      0.53 o
   7   0   6        0.71       -0.23      0.59 o
   8   0   6       10.65       17.74      1.04 o
   9   0   6        0.00       -0.79      0.79 o
  10   0   6        2.33        4.18      1.07 o
  11   0   6        0.01       -1.01      1.01 o
  12   0   6        0.57       -0.78      1.27 o
  13   0   6        1.02        2.54      1.40 o
  14   0   6        1.48       -0.65      1.37 o
 -14   1   6        6.92        9.09      1.48 o
 -13   1   6        8.61        9.12      1.18 o
 -12   1   6        0.73        0.31      0.82 o
 -11   1   6        0.27       -0.02      0.78 o
 -10   1   6        0.00       -0.06      0.74 o
  -9   1   6       11.81       12.47      0.89 o
  -8   1   6      336.34      340.37      4.67 o
  -7   1   6       18.93       16.48      0.79 o
  -6   1   6      427.40      408.82      4.63 o
  -5   1   6        2.58        0.11      0.36 o
  -4   1   6      300.29      257.29      2.95 o
  -3   1   6        1.95       -0.09      0.45 o
  -2   1   6       71.95       73.00      1.17 o
  -1   1   6     1237.45     1296.82     12.45 o
   0   1   6     1590.20     1548.02     16.20 o
   1   1   6       14.54       14.10      0.54 o
   2   1   6     1055.86     1042.75     11.54 o
   3   1   6       33.29       26.41      0.79 o
   4   1   6     1226.17     1216.58     12.37 o
   5   1   6        0.50        2.65      0.54 o
   6   1   6       93.34       89.09      1.61 o
   7   1   6      428.71      421.75      4.90 o
   8   1   6       23.69       24.59      1.11 o
   9   1   6       57.11       53.95      1.69 o
  10   1   6       29.84       23.13      1.15 o
  11   1   6        1.29       -0.74      0.92 o
  12   1   6        0.52        0.81      1.06 o
  13   1   6        2.46        1.89      1.39 o
  14   1   6        0.92        1.14      1.38 o
 -14   2   6        0.64        0.98      1.31 o
 -13   2   6        8.38        9.04      1.26 o
 -12   2   6        3.48        3.43      0.91 o
 -11   2   6       28.04       25.25      1.16 o
 -10   2   6       23.01       25.55      1.12 o
  -9   2   6       43.28       42.04      1.38 o
  -8   2   6      131.39      128.86      2.42 o
  -7   2   6      147.85      149.18      2.54 o
  -6   2   6      189.14      189.27      2.68 o
  -5   2   6        2.92        1.80      0.56 o
  -4   2   6     2060.92     2100.92     21.21 o
  -3   2   6       24.13       16.60      0.61 o
  -2   2   6      919.35      869.41      8.02 o
  -1   2   6        0.51       -0.03      0.30 o
   0   2   6      964.98      922.30      7.95 o
   1   2   6     1573.89     1599.12     14.13 o
   2   2   6       68.16       75.37      1.27 o
   3   2   6       16.36       10.27      0.59 o
   4   2   6      314.91      278.83      3.13 o
   5   2   6      356.59      365.98      4.44 o
   6   2   6      113.78      109.77      1.81 o
   7   2   6       15.62       14.83      0.87 o
   8   2   6      229.55      224.63      3.33 o
   9   2   6       17.12       23.38      1.15 o
  10   2   6        0.01        1.28      0.77 o
  11   2   6       24.08       25.70      1.38 o
  12   2   6        0.16        0.92      1.00 o
  13   2   6        0.09       -1.19      1.19 o
  14   2   6        1.07        1.85      1.35 o
 -13   3   6        0.21       -1.16      1.16 o
 -12   3   6       13.91       12.41      1.31 o
 -11   3   6        1.62        0.79      0.97 o
 -10   3   6        3.88        1.46      0.81 o
  -9   3   6       50.92       60.64      2.12 o
  -8   3   6       42.92       43.24      1.46 o
  -7   3   6       24.07       24.82      1.04 o
  -6   3   6       38.79       41.19      1.39 o
  -5   3   6       80.46       80.86      1.65 o
  -4   3   6       24.74       23.04      1.00 o
  -3   3   6       35.34       38.16      0.91 o
  -2   3   6      320.66      280.86      3.15 o
  -1   3   6      100.77      115.71      2.08 o
   0   3   6     4369.50     4443.19     38.25 o
   1   3   6      564.74      571.17      6.17 o
   2   3   6      248.37      312.79      3.68 o
   3   3   6      271.52      262.63      2.66 o
   4   3   6      182.08      201.66      2.65 o
   5   3   6        1.41       -0.35      0.48 o
   6   3   6      355.82      361.46      4.22 o
   7   3   6       56.20       65.28      1.95 o
   8   3   6       38.80       46.48      1.44 o
   9   3   6        7.59        4.88      0.98 o
  10   3   6       42.15       35.87      1.37 o
  11   3   6        6.38        6.41      0.95 o
  12   3   6        0.78       -0.20      1.25 o
  13   3   6        0.14        0.74      1.65 o
  14   3   6        0.26       -1.29      1.30 o
 -13   4   6        0.26        0.67      1.36 o
 -12   4   6        0.26       -1.28      1.28 o
 -11   4   6        2.36        1.30      1.11 o
 -10   4   6        9.74        9.98      1.97 o
  -9   4   6       29.10       25.26      1.22 o
  -8   4   6       73.32       64.49      2.18 o
  -7   4   6        8.48       12.21      0.89 o
  -6   4   6      210.38      200.46      2.79 o
  -5   4   6       35.91       38.45      1.29 o
  -4   4   6      133.45      126.40      2.20 o
  -3   4   6      274.11      321.93      3.59 o
  -2   4   6      230.66      251.87      2.96 o
  -1   4   6      295.34      329.87      3.92 o
   0   4   6     2405.50     2289.20     21.27 o
   1   4   6     3656.23     4020.78     39.36 o
   2   4   6     1430.48     1535.31     14.46 o
   3   4   6      894.21     1010.04      9.18 o
   4   4   6      718.37      710.13      7.57 o
   5   4   6      312.18      282.91      3.24 o
   6   4   6       37.81       28.65      0.98 o
   7   4   6      217.19      215.58      2.85 o
   8   4   6        1.63       -0.38      0.64 o
   9   4   6       68.67       72.87      2.05 o
  10   4   6       81.39       86.74      2.49 o
  11   4   6       33.32       33.84      1.33 o
  12   4   6        3.97        5.21      1.07 o
  13   4   6       15.53       15.59      1.34 o
  14   4   6        2.89        3.32      1.42 o
 -13   5   6        1.39        0.12      1.37 o
 -12   5   6        9.98        9.90      1.57 o
 -11   5   6        1.21        0.42      1.26 o
 -10   5   6       12.35       13.63      1.52 o
  -9   5   6        0.05        0.20      1.01 o
  -8   5   6        3.08        3.33      0.94 o
  -7   5   6       61.18       59.01      1.68 o
  -6   5   6       87.33       99.43      1.89 o
  -5   5   6        0.11       -0.14      0.66 o
  -4   5   6      465.81      473.28      5.63 o
  -3   5   6       25.28       26.26      0.86 o
  -2   5   6      181.02      146.38      2.25 o
  -1   5   6      502.65      546.87      6.08 o
   0   5   6     1479.75     1643.11     16.60 o
   1   5   6     1032.73     1034.07     10.01 o
   2   5   6        4.12        7.43      0.66 o
   3   5   6      626.79      640.18      6.09 o
   4   5   6      528.70      520.46      5.79 o
   5   5   6        3.68        1.62      0.56 o
   6   5   6      280.17      302.42      4.17 o
   7   5   6        0.76       -0.61      0.61 o
   8   5   6        2.62        2.81      0.71 o
   9   5   6        6.85        8.78      0.91 o
  10   5   6       28.13       25.63      1.23 o
  11   5   6       34.07       39.20      1.48 o
  12   5   6        2.14        1.14      1.02 o
  13   5   6       14.83       14.95      1.35 o
  14   5   6        0.33        0.48      1.38 o
 -13   6   6        0.92       -1.81      2.60 o
 -12   6   6        0.01       -1.36      1.36 o
 -11   6   6        0.05       -0.38      1.38 o
 -10   6   6        0.51       -1.19      1.19 o
  -9   6   6       28.80       26.32      1.75 o
  -8   6   6       61.99       61.46      2.16 o
  -7   6   6        0.63       -0.63      0.98 o
  -6   6   6       22.66       30.54      1.32 o
  -5   6   6      138.61      143.10      2.35 o
  -4   6   6      631.63      680.89      7.12 o
  -3   6   6       51.48       58.90      1.34 o
  -2   6   6       13.99        5.25      0.60 o
  -1   6   6       34.73       39.73      1.26 o
   0   6   6       60.59       57.54      1.44 o
   1   6   6       50.75       42.31      1.04 o
   2   6   6       21.18       21.31      0.72 o
   3   6   6      107.46       88.25      1.73 o
   4   6   6       75.63       84.87      1.64 o
   5   6   6        5.32        7.94      0.69 o
   6   6   6        1.24        0.85      0.66 o
   7   6   6       23.14       27.91      1.19 o
   8   6   6       69.16       71.73      1.83 o
   9   6   6        4.31        4.61      0.92 o
  10   6   6       38.36       36.61      1.45 o
  11   6   6       40.23       40.42      1.70 o
  12   6   6        7.99        5.90      1.16 o
  13   6   6       22.95       21.05      1.50 o
 -12   7   6        0.87       -0.59      1.55 o
 -11   7   6        0.82        1.01      1.45 o
 -10   7   6        0.50       -0.33      1.29 o
  -9   7   6        0.94       -1.25      1.25 o
  -8   7   6        1.69       -0.10      1.25 o
  -7   7   6       70.53       75.69      2.58 o
  -6   7   6       88.71       94.84      1.92 o
  -5   7   6       10.64        9.27      0.88 o
  -4   7   6      378.68      383.32      5.04 o
  -3   7   6        3.22        3.37      0.68 o
  -2   7   6       91.30       88.04      1.80 o
  -1   7   6      239.44      230.62      3.30 o
   0   7   6      191.76      188.71      3.05 o
   1   7   6      107.72      103.79      1.96 o
   2   7   6      588.64      611.31      5.99 o
   3   7   6      113.08      115.11      2.36 o
   4   7   6      426.78      422.61      5.01 o
   5   7   6      508.52      519.63      5.97 o
   6   7   6      227.40      217.85      3.11 o
   7   7   6      607.79      624.17      9.74 o
   8   7   6      237.49      245.62      3.76 o
   9   7   6        0.21       -0.89      0.90 o
  10   7   6        0.00        0.13      1.01 o
  11   7   6        0.23        1.04      1.07 o
  12   7   6       24.87       26.36      1.56 o
  13   7   6        3.15       -1.29      1.34 o
 -12   8   6        2.55        1.60      3.20 o
 -11   8   6        1.51        2.33      1.90 o
 -10   8   6        0.29       -0.40      1.36 o
  -9   8   6       11.17       11.49      1.78 o
  -8   8   6        1.25       -1.29      1.29 o
  -7   8   6        2.17        1.03      1.23 o
  -6   8   6        8.89        4.63      0.89 o
  -5   8   6       84.89       80.60      2.01 o
  -4   8   6      127.69      138.46      3.12 o
  -3   8   6      323.53      306.25      4.27 o
  -2   8   6      176.74      191.54      3.33 o
  -1   8   6      259.81      257.50      3.69 o
   0   8   6       35.90       36.22      1.53 o
   1   8   6      147.63      129.61      2.91 o
   2   8   6        8.78        8.24      0.81 o
   3   8   6       18.42       19.86      0.90 o
   4   8   6        0.44        1.32      0.73 o
   5   8   6      301.67      302.59      4.00 o
   6   8   6      719.03      749.91      9.90 o
   7   8   6       20.70       20.19      1.40 o
   8   8   6       22.14       26.16      1.48 o
   9   8   6      180.77      188.99      3.68 o
  10   8   6        1.43        0.15      1.08 o
  11   8   6        0.04       -1.23      1.23 o
  12   8   6        4.16        3.70      1.72 o
  13   8   6       11.39       14.15      1.68 o
 -11   9   6        0.64       -2.01      2.01 o
 -10   9   6        0.87       -0.07      1.91 o
  -9   9   6        1.92        0.64      1.71 o
  -8   9   6        0.37       -1.55      1.55 o
  -7   9   6        1.32        0.99      1.66 o
  -6   9   6        6.66        5.14      1.69 o
  -5   9   6        4.26        3.19      1.25 o
  -4   9   6       18.18       17.94      1.53 o
  -3   9   6        1.41        1.19      1.19 o
  -2   9   6      405.37      418.18      5.90 o
  -1   9   6        1.10        1.50      0.95 o
   0   9   6       38.38       40.24      1.66 o
   1   9   6      730.37      712.22      8.26 o
   2   9   6        5.48        5.21      0.97 o
   3   9   6      581.09      547.02      7.69 o
   4   9   6       63.59       65.01      2.30 o
   5   9   6        1.41       -0.95      0.95 o
   6   9   6      174.92      172.49      3.81 o
   7   9   6      265.45      263.83      4.98 o
   8   9   6       37.53       36.23      1.91 o
   9   9   6        0.05       -1.21      1.21 o
  10   9   6       27.02       28.08      1.88 o
  11   9   6       10.04       10.42      1.77 o
  12   9   6        0.00       -0.90      1.38 o
 -10  10   6        0.15       -1.84      1.98 o
  -9  10   6        0.26        1.46      1.95 o
  -8  10   6        4.47        3.21      1.93 o
  -7  10   6        3.05        0.70      2.00 o
  -6  10   6        0.73        0.65      1.36 o
  -5  10   6       10.35       11.36      1.44 o
  -4  10   6       75.31       81.52      2.85 o
  -3  10   6       64.95       68.27      2.68 o
  -2  10   6       27.69       33.32      1.95 o
  -1  10   6      777.71      766.79     10.74 o
   0  10   6      216.83      225.04      4.02 o
   1  10   6        2.45        1.24      1.34 o
   2  10   6      585.51      571.95      8.47 o
   3  10   6      181.10      182.02      3.88 o
   4  10   6       25.29       20.40      1.65 o
   5  10   6       21.38       21.32      1.90 o
   6  10   6       50.98       51.63      2.46 o
   7  10   6       46.73       49.48      2.28 o
   8  10   6        8.08        7.70      1.51 o
   9  10   6       41.29       53.14      2.39 o
  10  10   6        0.16       -1.34      1.34 o
  11  10   6        0.95       -0.72      1.41 o
  12  10   6        0.32       -1.15      1.37 o
  -9  11   6        0.78        0.34      2.57 o
  -8  11   6        2.02        2.92      2.67 o
  -7  11   6        9.75       14.48      5.43 o
  -6  11   6       17.69       18.31      3.04 o
  -5  11   6       17.66       20.35      1.92 o
  -4  11   6       61.46       55.56      2.46 o
  -3  11   6       87.84       91.57      3.53 o
  -2  11   6      158.24      174.98      5.44 o
  -1  11   6       17.32       16.68      2.50 o
   0  11   6       51.43       52.99      3.02 o
   1  11   6      289.87      275.04      5.16 o
   2  11   6        2.92        1.09      1.32 o
   3  11   6        2.14        0.73      1.34 o
   4  11   6       68.27       64.73      2.53 o
   5  11   6        6.10        4.56      1.91 o
   6  11   6        0.00        0.55      1.53 o
   7  11   6        0.08        0.34      1.52 o
   8  11   6        0.51        0.51      1.53 o
   9  11   6        0.19        0.68      1.57 o
  10  11   6       11.30        9.75      2.65 o
  11  11   6       26.78       36.46      2.39 o
  -8  12   6        1.48        0.75      3.42 o
  -7  12   6       24.01       21.59      4.70 o
  -6  12   6        8.05        9.39      4.13 o
  -5  12   6        0.31        2.90      2.17 o
  -4  12   6       11.29        7.41      1.98 o
  -3  12   6      103.53      112.70      4.28 o
  -2  12   6        6.66        6.03      3.24 o
  -1  12   6        0.62       -0.12      1.96 o
   0  12   6       19.00       16.12      2.51 o
   1  12   6       12.00       14.28      2.44 o
   2  12   6       78.71       70.70      2.78 o
   3  12   6       13.18        9.27      1.64 o
   4  12   6        0.04       -1.03      1.56 o
   5  12   6       26.83       32.51      2.55 o
   6  12   6        1.44        3.57      1.67 o
   7  12   6        0.54       -0.18      1.58 o
   8  12   6        0.14        0.05      1.64 o
   9  12   6        5.86        3.38      2.81 o
  10  12   6        3.59        1.49      1.81 o
  -7  13   6        7.85       13.77      4.77 o
  -6  13   6       72.02       96.51      8.18 o
  -5  13   6        7.43        7.03      3.08 o
  -4  13   6        3.54        1.35      2.11 o
  -3  13   6        2.19       -0.31      2.15 o
  -2  13   6        8.87       10.14      3.28 o
  -1  13   6        1.02       -2.04      2.33 o
   0  13   6       14.25       14.45      2.47 o
   1  13   6       11.37       13.66      2.56 o
   2  13   6        6.31        6.58      1.87 o
   3  13   6        0.19       -1.94      1.94 o
   4  13   6       40.02       47.19      2.79 o
   5  13   6       41.00       53.47      2.85 o
   6  13   6        6.29        5.65      1.96 o
   7  13   6       21.46       19.80      2.32 o
   8  13   6        0.05        0.43      2.33 o
   9  13   6        3.57        2.07      1.92 o
  -5  14   6        2.92        4.13      4.34 o
  -4  14   6        6.34        7.56      3.04 o
  -3  14   6        0.09       -1.98      2.63 o
  -2  14   6        4.58        6.70      2.50 o
  -1  14   6        4.59       -0.79      3.49 o
   0  14   6        0.25       -2.91      2.91 o
   1  14   6        3.19        3.17      2.35 o
   2  14   6        6.74       12.57      3.79 o
   3  14   6        2.38        2.54      4.06 o
   4  14   6        4.28        1.67      2.31 o
   5  14   6       18.78       26.05      3.37 o
   6  14   6        1.90        6.42      2.06 o
   7  14   6       13.08       14.91      2.35 o
  -3  15   6        0.00        0.77      2.95 o
  -2  15   6        1.13       -2.40      3.16 o
  -1  15   6        1.87        1.46      2.30 o
   0  15   6        0.00       -0.63      2.27 o
   1  15   6        0.45       -2.50      2.50 o
   2  15   6        1.33        0.93      4.84 o
   3  15   6        9.74        9.94      4.25 o
   4  15   6       15.75       22.23      5.83 o
   5  15   6        8.34        8.52      3.72 o
  -3 -12   7        1.35       -2.68      2.68 o
  -2 -12   7       17.19       19.16      3.90 o
  -1 -12   7        8.96       14.20      3.54 o
   0 -12   7        0.23       -0.16      2.95 o
   1 -12   7        1.64        3.96      2.50 o
  -6 -11   7       11.72       12.77      3.45 o
  -5 -11   7        0.01       -0.18      1.78 o
  -4 -11   7        0.74       -0.18      2.34 o
  -3 -11   7       14.21       15.02      2.55 o
  -2 -11   7        0.12        1.37      2.85 o
  -1 -11   7        3.26        3.10      2.87 o
   0 -11   7        2.84        0.14      2.17 o
   1 -11   7        2.77        2.89      2.34 o
   2 -11   7        0.01       -1.99      1.99 o
   3 -11   7        0.69        2.04      2.29 o
   4 -11   7        0.08        1.74      2.40 o
   5 -11   7        0.81        1.71      4.94 o
  -8 -10   7       17.08       23.92      2.24 o
  -7 -10   7        0.23       -1.25      2.31 o
  -6 -10   7        0.03       -0.86      1.73 o
  -5 -10   7        0.27       -1.36      1.59 o
  -4 -10   7       57.50       57.07      2.90 o
  -3 -10   7        0.01        0.48      1.91 o
  -2 -10   7       16.56       15.41      2.68 o
  -1 -10   7        4.76        4.18      2.10 o
   0 -10   7        1.73       -0.23      2.10 o
   1 -10   7        0.29       -1.61      2.05 o
   2 -10   7        0.38       -2.03      2.03 o
   3 -10   7        6.65        9.82      2.42 o
   4 -10   7       23.86       34.00      3.21 o
   5 -10   7        0.18        0.33      2.37 o
   6 -10   7        0.88        2.81      3.12 o
  -9  -9   7       11.57       17.92      2.65 o
  -8  -9   7        4.23        3.52      1.62 o
  -7  -9   7       13.33       18.21      2.47 o
  -6  -9   7       20.01       22.70      2.25 o
  -5  -9   7       25.21       28.52      3.11 o
  -4  -9   7        0.49       -0.59      1.52 o
  -3  -9   7       38.03       40.57      2.41 o
  -2  -9   7       52.65       56.91      2.41 o
  -1  -9   7        1.11        0.31      1.48 o
   0  -9   7       10.26        8.20      2.32 o
   1  -9   7        3.33        3.95      2.15 o
   2  -9   7       28.47       27.72      2.74 o
   3  -9   7       19.38       22.54      2.76 o
   4  -9   7       57.80       58.01      3.61 o
   5  -9   7       12.93       20.67      2.79 o
   6  -9   7       50.27       55.71      3.61 o
   7  -9   7        0.06       -2.74      3.98 o
   8  -9   7        0.05        2.97      2.70 o
 -10  -8   7        0.31       -0.89      2.21 o
  -9  -8   7        0.36        0.76      1.98 o
  -8  -8   7        0.23       -1.30      1.30 o
  -7  -8   7       26.74       27.96      3.65 o
  -6  -8   7        2.34        0.36      1.35 o
  -5  -8   7       33.27       38.20      2.77 o
  -4  -8   7       65.93       59.30      2.72 o
  -3  -8   7        1.74        4.69      1.51 o
  -2  -8   7      125.14      110.71      3.08 o
  -1  -8   7       49.46       45.34      2.37 o
   0  -8   7        2.33        0.48      1.45 o
   1  -8   7        2.55        2.80      1.84 o
   2  -8   7       16.61       17.69      2.40 o
   3  -8   7       70.88       77.37      6.94 o
   4  -8   7       33.14       41.72      3.01 o
   5  -8   7       12.46       10.50      2.33 o
   6  -8   7        4.90        5.02      3.37 o
   7  -8   7       16.14       20.31      4.84 o
   8  -8   7        0.47       -2.77      2.77 o
   9  -8   7        0.56       -2.38      2.38 o
 -11  -7   7        2.38        4.20      1.47 o
 -10  -7   7       17.79       18.47      1.79 o
  -9  -7   7        6.05        6.57      1.46 o
  -8  -7   7       15.31       19.52      1.71 o
  -7  -7   7        4.62        4.30      1.39 o
  -6  -7   7        2.46        0.15      1.31 o
  -5  -7   7       14.62       16.36      1.81 o
  -4  -7   7      151.06      145.77      3.75 o
  -3  -7   7       70.44       64.55      2.39 o
  -2  -7   7        4.63        9.06      1.49 o
  -1  -7   7       17.50       14.43      1.67 o
   0  -7   7       31.28       31.72      1.86 o
   1  -7   7       52.07       52.02      2.26 o
   2  -7   7      168.68      178.43      4.72 o
   3  -7   7       98.56       94.39      4.08 o
   4  -7   7       38.46       41.27      2.39 o
   5  -7   7       14.24       25.32      2.14 o
   6  -7   7        5.15        4.87      1.78 o
   7  -7   7        1.93        2.04      2.77 o
   8  -7   7        1.86        1.66      1.85 o
   9  -7   7        1.40        2.12      2.08 o
  10  -7   7        0.65        3.42      2.19 o
 -12  -6   7        0.62       -0.58      1.27 o
 -11  -6   7        0.33       -1.23      1.23 o
 -10  -6   7       16.28       23.33      2.52 o
  -9  -6   7        5.02        6.15      1.33 o
  -8  -6   7        0.01       -0.70      1.47 o
  -7  -6   7        8.88        9.55      1.40 o
  -6  -6   7        1.37       -1.16      1.16 o
  -5  -6   7       22.51       21.34      2.17 o
  -4  -6   7      473.52      491.42      7.26 o
  -3  -6   7      345.52      317.38      5.31 o
  -2  -6   7      140.65      154.13      3.73 o
  -1  -6   7       54.28       59.90      2.41 o
   0  -6   7      164.01      167.47      3.58 o
   1  -6   7       46.36       40.31      1.72 o
   2  -6   7      198.57      208.43      4.19 o
   3  -6   7       54.80       51.55      2.17 o
   4  -6   7      102.55      103.58      4.36 o
   5  -6   7       10.13        7.09      1.46 o
   6  -6   7        0.20       -1.36      1.36 o
   7  -6   7        2.91        0.29      1.48 o
   8  -6   7       16.62       14.16      1.91 o
   9  -6   7        1.95        2.20      1.62 o
  10  -6   7        2.56        3.72      1.79 o
  11  -6   7        2.12        2.02      1.86 o
 -12  -5   7        0.46        0.42      1.28 o
 -11  -5   7        0.18        0.38      1.06 o
 -10  -5   7       28.81       25.61      1.63 o
  -9  -5   7        8.31        7.42      1.11 o
  -8  -5   7       11.09        9.02      1.16 o
  -7  -5   7        7.88        3.75      1.11 o
  -6  -5   7       58.43       48.32      1.73 o
  -5  -5   7      216.04      230.79      3.78 o
  -4  -5   7      137.09      146.44      2.80 o
  -3  -5   7      196.40      202.80      3.27 o
  -2  -5   7        0.04       -0.75      0.75 o
  -1  -5   7       20.03       17.64      1.01 o
   0  -5   7      167.39      174.14      2.89 o
   1  -5   7      177.82      186.32      3.31 o
   2  -5   7       63.87       56.84      1.75 o
   3  -5   7        3.45        1.87      0.55 o
   4  -5   7      150.67      158.14      3.53 o
   5  -5   7       19.79       16.03      1.48 o
   6  -5   7        0.03       -0.80      1.28 o
   7  -5   7        3.89        1.22      1.39 o
   8  -5   7        0.21       -1.20      1.48 o
   9  -5   7        0.27        0.18      1.44 o
  10  -5   7        0.38        2.24      1.64 o
  11  -5   7        0.01       -0.65      1.65 o
 -12  -4   7        5.21        8.08      1.13 o
 -11  -4   7        0.36       -0.21      1.32 o
 -10  -4   7       23.36       25.94      1.27 o
  -9  -4   7        1.77        1.26      0.85 o
  -8  -4   7      236.15      229.93      3.58 o
  -7  -4   7       59.24       56.30      1.77 o
  -6  -4   7      397.88      401.10      5.48 o
  -5  -4   7      159.29      148.65      2.77 o
  -4  -4   7        9.93        6.40      0.86 o
  -3  -4   7      219.77      198.39      3.17 o
  -2  -4   7       74.62       76.27      1.80 o
  -1  -4   7      156.75      175.20      2.45 o
   0  -4   7       47.41       35.90      1.77 o
   1  -4   7      351.15      340.24      4.46 o
   2  -4   7        0.63        0.50      0.77 o
   3  -4   7        0.95       -0.60      0.60 o
   4  -4   7      121.04      124.41      2.65 o
   5  -4   7       47.93       44.21      2.03 o
   6  -4   7       55.61       42.04      2.01 o
   7  -4   7        0.16       -1.14      1.14 o
   8  -4   7        4.29        4.60      1.43 o
   9  -4   7       26.44       24.01      1.92 o
  10  -4   7        0.56        1.56      1.47 o
  11  -4   7        0.35       -0.31      1.59 o
  12  -4   7        1.04       -0.21      1.66 o
 -13  -3   7        3.39        1.91      1.46 o
 -12  -3   7        0.06       -0.31      1.04 o
 -11  -3   7        0.45       -0.72      0.89 o
 -10  -3   7      153.60      148.57      2.78 o
  -9  -3   7       85.02       89.44      2.00 o
  -8  -3   7        4.78        3.38      0.88 o
  -7  -3   7        8.55        3.04      0.93 o
  -6  -3   7      712.04      691.11      8.40 o
  -5  -3   7        5.78        2.19      0.72 o
  -4  -3   7       84.10       82.05      1.76 o
  -3  -3   7        0.06       -0.60      0.60 o
  -2  -3   7      134.99      132.32      2.11 o
  -1  -3   7      136.47      143.46      2.06 o
   0  -3   7       40.81       42.65      1.23 o
   1  -3   7      214.30      211.36      3.25 o
   2  -3   7      727.01      734.65      8.26 o
   3  -3   7      121.57       98.58      2.32 o
   4  -3   7      146.15      145.70      2.48 o
   5  -3   7        3.39        5.41      1.00 o
   6  -3   7      180.52      192.85      4.15 o
   7  -3   7        0.25       -1.15      1.15 o
   8  -3   7        4.50        4.11      1.32 o
   9  -3   7        5.09        2.04      1.34 o
  10  -3   7        7.27        3.58      1.47 o
  11  -3   7        1.48       -0.08      1.47 o
  12  -3   7        0.29       -0.08      1.56 o
 -13  -2   7        3.50        4.36      1.26 o
 -12  -2   7        0.76        0.17      0.83 o
 -11  -2   7       38.88       44.03      1.60 o
 -10  -2   7        0.01       -0.82      0.82 o
  -9  -2   7       25.48       23.03      1.02 o
  -8  -2   7      278.64      276.41      3.58 o
  -7  -2   7      405.21      409.67      5.97 o
  -6  -2   7      246.77      239.91      3.50 o
  -5  -2   7        0.05       -0.49      0.55 o
  -4  -2   7       19.22       23.69      0.93 o
  -3  -2   7      112.30      144.84      3.07 o
  -2  -2   7       43.51       36.37      1.09 o
  -1  -2   7        0.78        0.12      0.47 o
   0  -2   7        0.20       -0.48      0.48 o
   1  -2   7        1.48        1.44      0.60 o
   2  -2   7      521.80      593.38      6.32 o
   3  -2   7      254.14      276.08      3.96 o
   4  -2   7        9.45        7.69      0.78 o
   5  -2   7        1.16       -0.61      0.61 o
   6  -2   7        1.83        4.46      0.87 o
   7  -2   7        3.75        5.29      0.98 o
   8  -2   7       30.19       44.77      2.11 o
   9  -2   7       40.67       32.88      1.90 o
  10  -2   7       12.15       13.86      1.62 o
  11  -2   7        0.02       -1.31      1.31 o
  12  -2   7        0.11        2.36      1.52 o
  13  -2   7        1.77       -0.14      1.58 o
 -13  -1   7        5.15        4.49      1.28 o
 -12  -1   7       23.72       23.14      1.20 o
 -11  -1   7        9.18        6.96      0.94 o
 -10  -1   7        3.62        2.37      0.81 o
  -9  -1   7       75.08       79.51      1.90 o
  -8  -1   7        2.39       -0.65      0.65 o
  -7  -1   7       61.60       51.06      1.47 o
  -6  -1   7        0.02       -0.58      0.64 o
  -5  -1   7       16.78       29.60      1.01 o
  -4  -1   7       15.73       16.11      0.80 o
  -3  -1   7        5.71        6.83      0.62 o
  -2  -1   7        1.88        5.06      0.54 o
  -1  -1   7       75.22      122.04      1.75 o
   0  -1   7      223.85      297.17      3.52 o
   1  -1   7      337.25      378.83      4.28 o
   2  -1   7       13.51       11.04      0.91 o
   3  -1   7       75.44       82.19      1.68 o
   4  -1   7       13.33        6.71      0.66 o
   5  -1   7       41.86       39.14      1.45 o
   6  -1   7        0.38       -0.04      0.69 o
   7  -1   7        0.16       -0.70      0.70 o
   8  -1   7       13.96       19.55      1.38 o
   9  -1   7        0.45       -0.89      1.06 o
  10  -1   7        0.34        0.96      1.22 o
  11  -1   7        0.62        0.28      1.33 o
  12  -1   7       17.65       22.21      2.98 o
  13  -1   7        0.43       -1.22      1.42 o
 -13   0   7        1.06        0.45      1.01 o
 -12   0   7       24.63       25.67      1.26 o
 -11   0   7        2.38        1.15      0.84 o
 -10   0   7        4.62        3.58      0.85 o
  -9   0   7        0.83       -0.74      0.74 o
  -8   0   7        0.99        0.89      0.66 o
  -7   0   7      169.82      173.46      2.67 o
  -6   0   7      559.86      542.72      6.57 o
  -5   0   7        0.67        2.09      0.64 o
  -4   0   7      532.94      542.12      5.64 o
  -3   0   7       47.70       55.34      1.25 o
  -2   0   7        1.85        0.69      0.44 o
  -1   0   7      346.11      345.89      3.89 o
   0   0   7      767.90      837.38      8.82 o
   1   0   7      225.73      188.12      2.44 o
   2   0   7      116.03      109.09      1.84 o
   3   0   7      740.21      714.14      7.71 o
   4   0   7       64.84       59.12      1.29 o
   5   0   7        1.79        1.12      0.64 o
   6   0   7       63.10       64.35      1.52 o
   7   0   7        0.03       -0.35      0.64 o
   8   0   7       16.52       14.88      1.10 o
   9   0   7       12.93       10.19      1.19 o
  10   0   7        1.70        2.26      1.62 o
  11   0   7       21.86       14.98      1.61 o
  12   0   7        0.00       -1.30      1.30 o
  13   0   7        3.43        2.01      2.41 o
 -13   1   7        0.49        0.18      1.05 o
 -12   1   7        4.14        1.49      1.05 o
 -11   1   7        8.28        7.64      1.25 o
 -10   1   7       36.47       35.22      1.39 o
  -9   1   7       18.25       14.66      1.00 o
  -8   1   7        2.96        3.07      0.77 o
  -7   1   7       40.73       39.35      1.40 o
  -6   1   7       15.41       13.78      0.84 o
  -5   1   7       39.67       45.88      1.19 o
  -4   1   7        1.90        7.18      0.67 o
  -3   1   7      127.42      145.48      2.16 o
  -2   1   7      840.70      861.65      7.94 o
  -1   1   7      195.87      227.41      2.93 o
   0   1   7      169.82      180.84      2.50 o
   1   1   7     1052.15     1144.18     11.00 o
   2   1   7      144.29      124.30      1.94 o
   3   1   7      649.60      637.30      6.47 o
   4   1   7        4.69        7.09      0.64 o
   5   1   7       57.91       61.36      2.14 o
   6   1   7      306.19      318.27      3.98 o
   7   1   7        5.15        2.93      0.68 o
   8   1   7      105.82      110.21      2.59 o
   9   1   7       87.39       82.17      3.01 o
  10   1   7        6.96        2.88      1.75 o
  11   1   7        7.15        9.92      1.47 o
  12   1   7        6.57       10.20      1.52 o
  13   1   7        0.42       -0.29      1.36 o
  14   1   7        1.96        4.57      1.59 o
 -13   2   7        0.96        0.52      1.49 o
 -12   2   7        5.88        5.27      1.18 o
 -11   2   7        0.36       -0.05      0.89 o
 -10   2   7       16.06       15.12      1.15 o
  -9   2   7       15.14       11.53      1.56 o
  -8   2   7       69.78       69.30      1.92 o
  -7   2   7       39.45       35.24      1.35 o
  -6   2   7       44.63       51.85      1.53 o
  -5   2   7       24.34       25.58      0.89 o
  -4   2   7      188.93      202.83      2.73 o
  -3   2   7      250.70      241.10      3.10 o
  -2   2   7      404.76      426.31      4.31 o
  -1   2   7      139.66      159.02      2.12 o
   0   2   7       44.30       45.17      1.10 o
   1   2   7      220.97      222.29      2.89 o
   2   2   7      599.57      642.14      6.95 o
   3   2   7       18.19       29.12      0.91 o
   4   2   7        7.96       11.46      0.68 o
   5   2   7       90.51       93.99      1.71 o
   6   2   7       84.50       88.31      1.70 o
   7   2   7        4.64        2.63      0.79 o
   8   2   7       82.36       80.96      1.98 o
   9   2   7       10.41        8.98      0.97 o
  10   2   7       20.58       27.26      1.46 o
  11   2   7       13.38       10.06      1.21 o
  12   2   7        5.11        9.25      1.45 o
  13   2   7        8.45        6.94      1.51 o
  14   2   7        2.17        3.22      1.52 o
 -13   3   7        0.27       -1.28      1.28 o
 -12   3   7        7.44        9.63      1.55 o
 -11   3   7        0.04       -0.27      1.07 o
 -10   3   7       64.32       59.98      1.90 o
  -9   3   7        0.35        0.97      0.87 o
  -8   3   7      135.03      135.63      3.25 o
  -7   3   7        0.18       -0.73      0.73 o
  -6   3   7       77.61       71.60      1.65 o
  -5   3   7      123.05      115.48      2.09 o
  -4   3   7      194.96      184.31      2.55 o
  -3   3   7        0.31        0.26      0.45 o
  -2   3   7        7.15        2.88      0.51 o
  -1   3   7     1353.26     1274.13     16.42 o
   0   3   7      677.39      722.95      7.23 o
   1   3   7       50.23       26.79      0.91 o
   2   3   7       81.07       78.31      1.52 o
   3   3   7      284.91      318.70      3.37 o
   4   3   7      144.61      181.49      2.34 o
   5   3   7      139.46      152.76      2.29 o
   6   3   7        0.12       -0.56      0.56 o
   7   3   7        0.34        0.95      0.61 o
   8   3   7       15.19       16.91      1.11 o
   9   3   7        5.09        7.23      0.98 o
  10   3   7        1.29       -0.04      0.97 o
  11   3   7       12.22       11.13      1.20 o
  12   3   7        0.49       -1.13      1.16 o
  13   3   7       17.24       20.87      1.77 o
  14   3   7        4.00        3.69      1.53 o
 -13   4   7        0.04       -0.25      1.41 o
 -12   4   7        0.77       -1.23      1.40 o
 -11   4   7       13.79       11.34      1.63 o
 -10   4   7       16.47       17.42      1.48 o
  -9   4   7        0.45       -0.65      1.08 o
  -8   4   7       69.62       68.20      2.06 o
  -7   4   7        7.34        7.32      0.97 o
  -6   4   7        1.18        0.24      0.70 o
  -5   4   7        1.08       -0.64      0.64 o
  -4   4   7      140.05      118.83      1.94 o
  -3   4   7      422.81      444.96      5.11 o
  -2   4   7      183.39      191.30      2.47 o
  -1   4   7      106.84      117.08      1.95 o
   0   4   7       89.35      119.43      2.10 o
   1   4   7      361.09      447.39      6.71 o
   2   4   7       19.12       21.40      0.84 o
   3   4   7        1.62        1.77      0.45 o
   4   4   7       26.77       30.30      1.03 o
   5   4   7      231.95      245.54      3.00 o
   6   4   7      552.23      540.12      6.08 o
   7   4   7      331.53      306.02      4.22 o
   8   4   7       12.46       17.39      1.03 o
   9   4   7        0.04        0.08      0.78 o
  10   4   7       24.64       33.81      1.53 o
  11   4   7        9.19        7.85      1.13 o
  12   4   7       12.53        9.46      1.25 o
  13   4   7        5.41        5.63      1.52 o
  14   4   7        2.81        3.44      1.54 o
 -13   5   7        3.20        4.02      1.71 o
 -12   5   7        0.01       -1.48      1.49 o
 -11   5   7        0.10       -0.02      1.36 o
 -10   5   7       22.52       22.49      1.73 o
  -9   5   7        0.00       -1.35      1.35 o
  -8   5   7      124.38      128.73      3.28 o
  -7   5   7        0.02       -0.85      0.85 o
  -6   5   7       60.08       52.60      1.63 o
  -5   5   7       46.51       49.85      1.58 o
  -4   5   7      142.88      140.30      2.45 o
  -3   5   7        9.39       12.46      0.76 o
  -2   5   7      184.01      215.91      3.00 o
  -1   5   7       82.28       80.01      2.41 o
   0   5   7       45.29       55.80      1.48 o
   1   5   7        9.76       17.57      0.91 o
   2   5   7       87.73       86.66      1.49 o
   3   5   7      107.52      128.26      1.79 o
   4   5   7       13.75       11.19      0.75 o
   5   5   7       19.15       24.66      0.95 o
   6   5   7       94.23       88.49      1.79 o
   7   5   7       11.25       13.00      1.25 o
   8   5   7       36.58       40.06      1.47 o
   9   5   7       30.33       29.07      1.30 o
  10   5   7       56.01       69.30      2.18 o
  11   5   7        0.39        0.47      0.98 o
  12   5   7       36.19       42.81      2.12 o
  13   5   7       12.60       11.16      1.59 o
 -12   6   7        0.56       -0.05      1.49 o
 -11   6   7        4.14        5.48      1.55 o
 -10   6   7        1.19        1.22      1.32 o
  -9   6   7        1.57        0.72      1.27 o
  -8   6   7        2.27        4.92      1.93 o
  -7   6   7       20.06       17.64      1.49 o
  -6   6   7       18.33       15.72      1.26 o
  -5   6   7        3.61        3.84      0.83 o
  -4   6   7      100.29       97.39      1.99 o
  -3   6   7       20.82       25.06      0.94 o
  -2   6   7     1543.58     1587.14     16.26 o
  -1   6   7      190.79      176.77      4.09 o
   0   6   7        6.15        5.52      0.75 o
   1   6   7      192.74      196.59      2.71 o
   2   6   7       88.05       88.29      2.81 o
   3   6   7       63.51       76.87      1.47 o
   4   6   7       45.19       49.13      1.35 o
   5   6   7       60.47       53.42      1.46 o
   6   6   7       22.64       28.57      1.13 o
   7   6   7      282.60      272.47      3.99 o
   8   6   7       93.26       86.35      2.09 o
   9   6   7      184.16      198.83      3.67 o
  10   6   7      112.01      108.10      2.81 o
  11   6   7       37.87       46.05      1.93 o
  12   6   7       12.54       13.61      2.06 o
  13   6   7        0.21       -1.30      1.32 o
 -12   7   7        0.35       -1.28      1.57 o
 -11   7   7        1.24       -0.53      1.50 o
 -10   7   7        1.97       -1.19      1.38 o
  -9   7   7        0.06       -0.97      1.33 o
  -8   7   7       28.25       29.98      2.43 o
  -7   7   7        0.03       -1.36      1.36 o
  -6   7   7       27.13       23.81      1.66 o
  -5   7   7        7.31        5.20      1.00 o
  -4   7   7       12.65       13.03      1.11 o
  -3   7   7        4.73        4.76      0.77 o
  -2   7   7        4.88        3.71      0.93 o
  -1   7   7      412.99      414.04      5.48 o
   0   7   7        0.62        1.22      0.76 o
   1   7   7        2.01        1.40      0.60 o
   2   7   7       11.00        9.39      0.79 o
   3   7   7      202.66      198.42      2.50 o
   4   7   7       17.58       12.74      0.88 o
   5   7   7        4.93        1.15      0.76 o
   6   7   7     1167.32     1183.66     12.46 o
   7   7   7      143.99      147.21      2.81 o
   8   7   7       91.91       84.51      2.35 o
   9   7   7       55.53       51.23      1.97 o
  10   7   7        2.17        3.51      1.16 o
  11   7   7        0.55       -1.16      1.28 o
  12   7   7        0.17        0.29      1.49 o
  13   7   7        1.36       -0.90      1.49 o
 -11   8   7        0.06       -1.73      1.73 o
 -10   8   7        0.01       -1.11      1.66 o
  -9   8   7        0.60       -0.09      1.61 o
  -8   8   7       42.14       38.55      2.57 o
  -7   8   7        0.87        2.33      1.54 o
  -6   8   7       38.30       42.56      2.83 o
  -5   8   7       36.00       28.02      1.57 o
  -4   8   7       33.70       36.02      1.74 o
  -3   8   7      178.26      182.54      3.32 o
  -2   8   7       55.61       56.21      1.75 o
  -1   8   7       14.63       17.28      1.16 o
   0   8   7      146.07      144.26      2.72 o
   1   8   7      107.04      115.97      2.18 o
   2   8   7       96.22       98.45      2.43 o
   3   8   7        2.67        5.46      0.67 o
   4   8   7       84.61       68.73      1.83 o
   5   8   7      226.48      215.02      3.43 o
   6   8   7        2.45        3.85      1.15 o
   7   8   7       64.46       69.54      2.24 o
   8   8   7      153.87      153.47      3.22 o
   9   8   7       20.88       23.44      1.70 o
  10   8   7        0.20       -1.91      1.91 o
  11   8   7       46.03       45.40      2.27 o
  12   8   7       15.59       19.14      1.81 o
  13   8   7        3.07        1.61      1.47 o
 -11   9   7        5.08        7.87      2.26 o
 -10   9   7        3.60        3.70      2.22 o
  -9   9   7        0.40        2.18      1.81 o
  -8   9   7        5.57        6.03      1.82 o
  -7   9   7       10.66        9.05      1.87 o
  -6   9   7        9.23       11.68      1.66 o
  -5   9   7        0.01       -1.11      1.11 o
  -4   9   7       33.95       34.53      1.84 o
  -3   9   7        2.19        0.88      1.28 o
  -2   9   7      278.07      279.87      4.48 o
  -1   9   7       89.72       93.16      2.20 o
   0   9   7      143.65      158.95      4.00 o
   1   9   7       69.27       73.35      2.57 o
   2   9   7      214.40      215.73      4.95 o
   3   9   7      668.87      659.11     10.11 o
   4   9   7      363.42      379.38      5.68 o
   5   9   7        0.07        1.08      1.05 o
   6   9   7      140.68      138.59      3.39 o
   7   9   7        0.55       -0.36      1.16 o
   8   9   7        1.33       -0.22      1.22 o
   9   9   7       14.27       14.73      1.65 o
  10   9   7        1.30        1.71      1.40 o
  11   9   7        3.80        3.37      1.49 o
  12   9   7       11.28       12.16      2.84 o
 -10  10   7        0.65        0.73      2.13 o
  -9  10   7        2.41       -0.85      1.87 o
  -8  10   7        0.16       -1.28      1.78 o
  -7  10   7        0.37        0.32      1.79 o
  -6  10   7        4.33        5.53      1.79 o
  -5  10   7       26.41       24.86      2.19 o
  -4  10   7       59.33       61.94      2.45 o
  -3  10   7       64.48       65.90      2.60 o
  -2  10   7       27.35       25.24      2.06 o
  -1  10   7       51.48       53.83      2.25 o
   0  10   7       36.60       33.95      2.01 o
   1  10   7       17.07       20.24      1.63 o
   2  10   7      126.37      141.43      3.52 o
   3  10   7        2.18        0.13      1.33 o
   4  10   7      289.23      289.97      5.59 o
   5  10   7      106.67      111.19      3.76 o
   6  10   7        0.40       -0.93      1.22 o
   7  10   7        6.61        9.43      1.46 o
   8  10   7        2.13        2.11      1.36 o
   9  10   7        0.48       -1.34      1.34 o
  10  10   7        5.14        2.56      1.65 o
  11  10   7       11.09       12.86      2.67 o
  12  10   7        0.08        0.50      2.53 o
  -9  11   7        0.00       -1.29      2.88 o
  -8  11   7        1.08        1.88      3.08 o
  -7  11   7        0.11       -0.51      2.44 o
  -6  11   7        1.09       -1.63      2.37 o
  -5  11   7        8.16       12.44      1.96 o
  -4  11   7        1.02        0.35      2.30 o
  -3  11   7        6.50        2.45      1.71 o
  -2  11   7       18.22       19.16      2.75 o
  -1  11   7        9.01       11.60      2.45 o
   0  11   7        4.54        0.19      1.48 o
   1  11   7       35.90       29.06      1.83 o
   2  11   7        0.12       -0.80      1.32 o
   3  11   7       19.79       13.49      1.64 o
   4  11   7        7.33        6.66      1.50 o
   5  11   7        2.50       -0.51      1.47 o
   6  11   7        5.39        2.23      1.61 o
   7  11   7       19.11       25.75      2.12 o
   8  11   7        3.13        3.34      1.61 o
   9  11   7       10.96        8.52      1.64 o
  10  11   7        6.02        2.62      1.61 o
  11  11   7        0.25       -0.04      1.58 o
  -8  12   7        0.07       -1.74      3.63 o
  -7  12   7        3.35        4.55      3.66 o
  -6  12   7        4.70        1.64      3.74 o
  -5  12   7       31.32       34.27      2.98 o
  -4  12   7       75.98       87.70      3.65 o
  -3  12   7        1.95        0.94      2.39 o
  -2  12   7       76.02       85.68      4.18 o
  -1  12   7        2.09        0.24      1.90 o
   0  12   7       13.98        9.41      2.32 o
   1  12   7       56.32       55.16      2.78 o
   2  12   7      158.04      152.91      4.36 o
   3  12   7        7.70        6.87      1.60 o
   4  12   7       18.90       12.00      1.93 o
   5  12   7       45.36       55.85      2.89 o
   6  12   7        1.25       -0.37      1.62 o
   7  12   7        0.10       -1.80      1.80 o
   8  12   7        6.65        7.20      1.87 o
   9  12   7       15.12       22.49      2.26 o
  10  12   7        0.41       -0.72      1.82 o
  -7  13   7        0.05        4.52      4.20 o
  -6  13   7        4.39       11.85      4.34 o
  -5  13   7       10.29       12.91      4.34 o
  -4  13   7       30.77       34.45      3.18 o
  -3  13   7        7.62        7.80      2.17 o
  -2  13   7        0.44       -0.22      3.01 o
  -1  13   7        7.28        8.19      2.49 o
   0  13   7        6.17        9.43      2.51 o
   1  13   7       12.76       11.64      2.50 o
   2  13   7       14.51       15.92      3.17 o
   3  13   7       11.64       12.12      2.50 o
   4  13   7       30.39       37.63      3.64 o
   5  13   7        2.41        2.05      1.87 o
   6  13   7        2.51        3.02      1.83 o
   7  13   7       20.24       28.55      3.29 o
   8  13   7       15.00       19.81      2.47 o
   9  13   7        9.64       13.49      2.24 o
  -5  14   7       11.64       20.35      5.19 o
  -4  14   7        0.08        2.97      2.38 o
  -3  14   7        0.01       -0.30      2.79 o
  -2  14   7        0.26       -1.80      2.07 o
  -1  14   7        3.53       -0.24      2.36 o
   0  14   7        3.93        2.68      3.46 o
   1  14   7        0.90       -1.51      2.27 o
   2  14   7       15.81       17.06      2.78 o
   3  14   7       20.83       25.64      4.04 o
   4  14   7        5.16        6.14      2.44 o
   5  14   7        6.21        5.75      2.44 o
   6  14   7        9.56       15.98      2.69 o
   7  14   7        1.88       -1.49      2.40 o
  -3  15   7        2.37        0.67      4.86 o
  -2  15   7        1.43        0.93      2.24 o
  -1  15   7        0.02        0.12      2.70 o
   0  15   7        1.90       -1.57      2.44 o
   1  15   7       16.13       18.60      3.80 o
   2  15   7       12.80       15.26      4.30 o
   3  15   7        1.15       -3.43      3.43 o
   4  15   7        0.05        1.03      3.70 o
   5  15   7        1.07        2.60      3.53 o
  -5 -11   8        0.00       -1.67      2.55 o
  -4 -11   8        5.01        2.30      2.26 o
  -3 -11   8        7.25        6.17      3.34 o
  -2 -11   8        7.35        6.41      3.72 o
  -1 -11   8        4.10       -0.22      3.24 o
   0 -11   8        2.40        1.35      3.04 o
   1 -11   8        0.16       -2.13      2.13 o
   2 -11   8        0.12        0.23      2.16 o
   3 -11   8        0.26        2.07      2.43 o
  -7 -10   8        1.24        0.54      1.75 o
  -6 -10   8        8.09        6.56      1.93 o
  -5 -10   8        3.67        6.50      2.52 o
  -4 -10   8        2.40       -1.49      1.97 o
  -3 -10   8        3.35       -1.34      3.15 o
  -2 -10   8        8.97        5.57      3.01 o
  -1 -10   8        0.99       -0.27      2.56 o
   0 -10   8        0.81        1.54      2.14 o
   1 -10   8        0.14       -0.59      2.21 o
   2 -10   8        0.06        0.11      2.10 o
   3 -10   8        3.04        4.40      2.29 o
   4 -10   8        5.44        8.77      3.12 o
   5 -10   8       23.04       27.58      5.18 o
  -8  -9   8       10.72       12.20      1.94 o
  -7  -9   8        1.72        0.99      1.62 o
  -6  -9   8        8.32        5.42      1.73 o
  -5  -9   8        2.02        3.03      1.72 o
  -4  -9   8        7.89        8.12      1.85 o
  -3  -9   8      157.32      159.27      4.51 o
  -2  -9   8        0.02        0.47      1.88 o
  -1  -9   8        0.69       -1.17      1.50 o
   0  -9   8        5.74        4.54      2.10 o
   1  -9   8        3.23        3.00      2.15 o
   2  -9   8       38.08       39.05      3.31 o
   3  -9   8        0.25        3.56      2.32 o
   4  -9   8        0.51        1.93      2.29 o
   5  -9   8       10.48       18.69      2.80 o
   6  -9   8        7.97       11.85      3.34 o
   7  -9   8        2.34        1.10      4.30 o
  -9  -8   8        1.66        0.57      2.96 o
  -8  -8   8       17.28       18.41      1.93 o
  -7  -8   8        0.13       -1.41      1.41 o
  -6  -8   8       14.21       14.30      1.83 o
  -5  -8   8        0.23        0.88      1.45 o
  -4  -8   8        0.01        0.30      1.61 o
  -3  -8   8       38.02       39.65      2.36 o
  -2  -8   8       47.65       48.50      3.00 o
  -1  -8   8        3.62        2.52      1.54 o
   0  -8   8        7.13        3.93      1.53 o
   1  -8   8        5.03        2.19      1.91 o
   2  -8   8        2.86        0.34      1.92 o
   3  -8   8        2.57        4.74      2.10 o
   4  -8   8       64.19       72.61      3.91 o
   5  -8   8       21.98       23.28      2.67 o
   6  -8   8        0.29       -0.56      2.55 o
   7  -8   8        1.99        1.71      4.16 o
   8  -8   8        0.26        0.44      2.42 o
 -10  -7   8        0.20        1.20      2.09 o
  -9  -7   8        3.40        0.53      2.05 o
  -8  -7   8        1.23       -0.56      1.34 o
  -7  -7   8       12.98       15.50      1.71 o
  -6  -7   8        1.92        0.44      2.51 o
  -5  -7   8        7.55        8.22      1.78 o
  -4  -7   8        6.58        9.70      2.15 o
  -3  -7   8      142.09      142.57      3.43 o
  -2  -7   8       42.31       40.05      1.95 o
  -1  -7   8       20.72       18.32      1.55 o
   0  -7   8       44.98       43.88      2.54 o
   1  -7   8        0.03       -1.26      1.26 o
   2  -7   8       29.50       30.49      2.66 o
   3  -7   8       70.41       56.61      3.42 o
   4  -7   8       11.29       10.96      2.10 o
   5  -7   8        0.76        0.93      1.82 o
   6  -7   8        2.33        2.03      2.25 o
   7  -7   8        3.15        4.91      3.63 o
   8  -7   8        0.23        2.20      2.45 o
   9  -7   8        0.27       -2.19      2.19 o
 -11  -6   8       18.23       21.44      1.90 o
 -10  -6   8        0.09       -0.77      1.72 o
  -9  -6   8        7.19        7.94      1.68 o
  -8  -6   8        2.92        0.19      1.21 o
  -7  -6   8        0.14       -1.50      1.74 o
  -6  -6   8       21.41       18.93      1.66 o
  -5  -6   8        0.79       -0.42      1.95 o
  -4  -6   8      146.12      147.97      3.84 o
  -3  -6   8      166.97      168.18      3.63 o
  -2  -6   8       78.33       68.42      2.46 o
  -1  -6   8       25.41       26.52      1.65 o
   0  -6   8       26.03       22.34      1.63 o
   1  -6   8       10.81        3.42      1.29 o
   2  -6   8       25.17       25.23      1.97 o
   3  -6   8        0.11       -1.46      1.46 o
   4  -6   8       15.17       15.83      1.84 o
   5  -6   8        3.42        0.26      2.29 o
   6  -6   8        0.27       -1.69      1.69 o
   7  -6   8        1.58        0.21      2.44 o
   8  -6   8        3.63        6.36      2.06 o
   9  -6   8        0.30       -0.97      1.96 o
  10  -6   8        1.21        1.65      2.64 o
 -12  -5   8        2.43        3.74      1.41 o
 -11  -5   8       35.72       43.08      2.26 o
 -10  -5   8        6.91        7.10      1.50 o
  -9  -5   8       10.94       13.85      1.48 o
  -8  -5   8        8.16        6.71      1.31 o
  -7  -5   8        3.64        3.00      1.24 o
  -6  -5   8      133.79      132.23      3.44 o
  -5  -5   8       69.76       61.40      2.46 o
  -4  -5   8       33.37       27.32      1.60 o
  -3  -5   8        2.31       -1.08      1.08 o
  -2  -5   8      405.92      387.30      6.12 o
  -1  -5   8        0.14       -0.96      0.96 o
   0  -5   8        2.15        0.25      0.66 o
   1  -5   8       29.92       29.81      1.50 o
   2  -5   8       63.94       66.31      1.99 o
   3  -5   8      336.25      315.95      5.53 o
   4  -5   8       16.56       18.23      1.57 o
   5  -5   8       17.52       15.05      1.62 o
   6  -5   8       32.10       35.26      2.19 o
   7  -5   8        1.26       -0.07      1.36 o
   8  -5   8       10.19        7.02      1.70 o
   9  -5   8        2.31        6.24      1.71 o
  10  -5   8        0.89       -1.58      1.58 o
  11  -5   8        0.17        3.05      1.88 o
 -12  -4   8        9.76        6.81      2.15 o
 -11  -4   8        6.14        7.57      1.27 o
 -10  -4   8        0.93        2.01      1.09 o
  -9  -4   8        4.53        3.97      1.06 o
  -8  -4   8        3.86        3.30      1.25 o
  -7  -4   8      111.56      115.19      2.75 o
  -6  -4   8        4.56        3.75      1.07 o
  -5  -4   8      289.76      296.72      4.92 o
  -4  -4   8      156.11      147.56      2.64 o
  -3  -4   8        1.67       -0.78      0.78 o
  -2  -4   8       24.95       27.09      1.23 o
  -1  -4   8        3.04       -0.66      0.66 o
   0  -4   8        9.09        4.60      0.74 o
   1  -4   8        0.09       -0.72      0.72 o
   2  -4   8      240.37      222.96      3.44 o
   3  -4   8      534.75      541.21      7.22 o
   4  -4   8        0.29       -1.05      1.05 o
   5  -4   8        9.79        7.30      1.33 o
   6  -4   8        1.03        0.47      1.23 o
   7  -4   8        0.65       -0.81      1.71 o
   8  -4   8       61.97       54.03      3.01 o
   9  -4   8        0.22       -1.34      1.34 o
  10  -4   8        3.02        4.63      2.18 o
  11  -4   8        4.35        6.00      1.90 o
 -12  -3   8       33.71       36.52      1.70 o
 -11  -3   8        6.76        9.09      1.23 o
 -10  -3   8       13.73       12.51      1.28 o
  -9  -3   8       80.01       85.86      2.06 o
  -8  -3   8       18.76       15.81      1.11 o
  -7  -3   8      112.28      112.66      2.38 o
  -6  -3   8       66.87       66.94      2.41 o
  -5  -3   8      517.96      515.43      6.11 o
  -4  -3   8       40.53       42.05      1.41 o
  -3  -3   8      130.83      135.01      2.37 o
  -2  -3   8        7.04        3.48      0.69 o
  -1  -3   8       92.61       92.46      1.70 o
   0  -3   8       16.58       17.13      0.90 o
   1  -3   8        5.25        1.48      0.75 o
   2  -3   8      314.00      305.87      4.17 o
   3  -3   8      198.79      201.29      3.46 o
   4  -3   8        0.93        0.17      0.76 o
   5  -3   8       14.96       13.81      1.43 o
   6  -3   8        0.02        0.32      1.17 o
   7  -3   8        1.42       -0.73      1.19 o
   8  -3   8        0.14        0.75      1.45 o
   9  -3   8       12.18        9.20      1.59 o
  10  -3   8        1.72        2.17      1.53 o
  11  -3   8        1.03        1.02      1.63 o
  12  -3   8        1.48        0.38      1.70 o
 -13  -2   8       14.41       15.96      1.35 o
 -12  -2   8        4.20        0.84      1.11 o
 -11  -2   8        8.72        9.03      1.19 o
 -10  -2   8       44.43       42.74      1.66 o
  -9  -2   8        5.76        6.19      0.95 o
  -8  -2   8       71.63       66.25      1.81 o
  -7  -2   8       39.96       36.90      1.38 o
  -6  -2   8        6.03        5.19      0.97 o
  -5  -2   8      119.51      128.12      2.26 o
  -4  -2   8       32.26       31.14      1.12 o
  -3  -2   8       17.79       12.70      0.85 o
  -2  -2   8       19.69       10.78      0.81 o
  -1  -2   8       87.79       63.23      1.37 o
   0  -2   8       99.71       97.81      1.79 o
   1  -2   8        0.26       -0.64      0.64 o
   2  -2   8        2.78        3.14      0.79 o
   3  -2   8      197.95      193.89      3.14 o
   4  -2   8      626.23      619.01      7.07 o
   5  -2   8       16.10       12.36      1.13 o
   6  -2   8       19.30       16.74      1.50 o
   7  -2   8       23.64       17.76      1.59 o
   8  -2   8       61.55       71.43      5.42 o
   9  -2   8        0.13       -1.22      1.22 o
  10  -2   8       13.66       10.84      1.85 o
  11  -2   8        5.52        6.40      1.68 o
  12  -2   8        0.00        0.20      1.57 o
 -13  -1   8       10.05        9.15      1.27 o
 -12  -1   8        9.26        9.63      1.25 o
 -11  -1   8        1.05       -0.75      0.90 o
 -10  -1   8       39.69       37.83      1.52 o
  -9  -1   8       52.84       52.57      1.71 o
  -8  -1   8        2.62        2.05      0.76 o
  -7  -1   8        0.15       -0.68      0.68 o
  -6  -1   8      528.01      504.79      6.39 o
  -5  -1   8     1060.04     1088.43     11.55 o
  -4  -1   8        3.05        5.88      0.71 o
  -3  -1   8       16.45       16.02      0.84 o
  -2  -1   8       24.52       21.12      0.83 o
  -1  -1   8      152.38      157.33      2.15 o
   0  -1   8       84.49       73.76      1.60 o
   1  -1   8       75.21       77.23      1.78 o
   2  -1   8      713.00      743.68      8.79 o
   3  -1   8      125.76      132.10      2.65 o
   4  -1   8        0.32       -0.59      0.59 o
   5  -1   8      118.41      110.68      2.06 o
   6  -1   8       64.57       76.84      2.19 o
   7  -1   8        1.12       -0.92      0.92 o
   8  -1   8      219.36      217.96      4.64 o
   9  -1   8        5.03        6.59      1.41 o
  10  -1   8        0.01        0.13      1.26 o
  11  -1   8       13.39       18.74      1.90 o
  12  -1   8        0.05       -0.41      1.47 o
  13  -1   8        0.62       -1.53      1.53 o
 -13   0   8        1.94        1.92      1.17 o
 -12   0   8        0.11       -0.72      1.39 o
 -11   0   8       39.41       42.87      2.45 o
 -10   0   8        7.25        6.63      0.99 o
  -9   0   8       56.02       54.00      1.74 o
  -8   0   8       36.95       29.81      1.29 o
  -7   0   8        2.18       -0.64      0.66 o
  -6   0   8      186.91      210.86      3.23 o
  -5   0   8       75.50       76.22      1.53 o
  -4   0   8       68.20       67.16      1.60 o
  -3   0   8      633.27      630.05      7.41 o
  -2   0   8        3.41        1.47      0.46 o
  -1   0   8      279.01      277.00      3.54 o
   0   0   8      246.02      226.51      3.31 o
   1   0   8       22.72       24.15      1.00 o
   2   0   8      109.57       98.85      3.05 o
   3   0   8        2.56        3.28      0.65 o
   4   0   8      152.47      155.05      2.28 o
   5   0   8        1.40        1.38      0.84 o
   6   0   8        0.39       -0.42      0.71 o
   7   0   8       75.68       79.40      2.23 o
   8   0   8        9.96       10.30      1.53 o
   9   0   8        0.02        0.68      1.15 o
  10   0   8       84.16       87.16      3.00 o
  11   0   8        0.95        1.33      1.90 o
  12   0   8        1.73        2.66      1.52 o
  13   0   8        0.65       -0.40      1.52 o
 -13   1   8        0.26       -1.18      2.22 o
 -12   1   8        0.56       -1.05      1.05 o
 -11   1   8        0.47       -1.16      1.16 o
 -10   1   8        0.60        1.43      0.89 o
  -9   1   8        5.30        3.68      1.11 o
  -8   1   8        4.17        4.99      0.91 o
  -7   1   8       43.95       37.47      1.45 o
  -6   1   8      176.69      161.71      3.07 o
  -5   1   8      174.36      191.01      3.20 o
  -4   1   8      102.70      119.89      2.05 o
  -3   1   8       41.64       53.09      1.36 o
  -2   1   8       76.35       80.05      1.48 o
  -1   1   8      467.05      425.05      4.94 o
   0   1   8       19.50       13.78      0.86 o
   1   1   8      157.98      165.32      2.65 o
   2   1   8       30.46       34.06      1.26 o
   3   1   8       34.58       26.82      1.04 o
   4   1   8      396.11      392.68      4.75 o
   5   1   8      457.77      435.56      5.60 o
   6   1   8       66.74       69.18      1.64 o
   7   1   8       10.00        7.79      0.84 o
   8   1   8      220.97      226.71      4.07 o
   9   1   8       36.85       34.51      1.83 o
  10   1   8        9.74       12.86      1.55 o
  11   1   8        1.96       -1.38      1.63 o
  12   1   8       18.34       22.75      1.93 o
  13   1   8        1.13        0.44      1.61 o
 -13   2   8        1.34        1.35      1.78 o
 -12   2   8        1.92        1.52      1.18 o
 -11   2   8        0.43       -1.07      1.07 o
 -10   2   8        2.20        1.18      1.07 o
  -9   2   8       10.07        8.56      1.05 o
  -8   2   8       17.93       15.97      1.12 o
  -7   2   8      111.75      117.26      2.45 o
  -6   2   8      199.18      190.35      3.27 o
  -5   2   8       85.03       93.50      1.75 o
  -4   2   8      186.64      192.16      2.74 o
  -3   2   8       99.09      107.52      1.90 o
  -2   2   8       14.53       11.83      0.63 o
  -1   2   8      214.86      203.98      2.82 o
   0   2   8     2472.23     2678.29     42.36 o
   1   2   8        2.08        3.39      0.60 o
   2   2   8       25.33       26.08      1.46 o
   3   2   8       61.13       60.97      1.32 o
   4   2   8      209.07      218.33      2.98 o
   5   2   8      184.60      194.31      3.11 o
   6   2   8      114.27      127.44      2.44 o
   7   2   8      116.66      121.60      2.19 o
   8   2   8       11.89       17.91      1.62 o
   9   2   8       13.08       10.45      1.17 o
  10   2   8       73.64       76.81      4.53 o
  11   2   8        8.70       10.41      1.52 o
  12   2   8        2.75        0.32      1.41 o
  13   2   8        0.15       -1.39      1.39 o
 -13   3   8        0.31       -0.52      1.39 o
 -12   3   8        8.24        8.70      2.75 o
 -11   3   8       11.92       15.49      1.66 o
 -10   3   8        7.31        6.82      1.27 o
  -9   3   8       15.04       18.22      1.43 o
  -8   3   8       11.16       12.02      1.11 o
  -7   3   8        0.03       -0.95      0.95 o
  -6   3   8        3.62        1.19      0.93 o
  -5   3   8      182.65      183.17      2.91 o
  -4   3   8      114.66      113.19      1.98 o
  -3   3   8      110.85      102.17      1.70 o
  -2   3   8       30.85       34.68      1.02 o
  -1   3   8       93.51       94.45      1.68 o
   0   3   8       53.00       42.97      1.30 o
   1   3   8      343.09      316.10      3.90 o
   2   3   8      347.96      352.19      4.34 o
   3   3   8       91.46       97.23      1.56 o
   4   3   8      399.02      443.66      5.16 o
   5   3   8      152.52      169.08      2.57 o
   6   3   8       14.38       17.68      0.94 o
   7   3   8       74.27       70.81      1.66 o
   8   3   8        7.33        9.35      0.99 o
   9   3   8        5.25        2.16      1.00 o
  10   3   8       26.76       29.43      1.57 o
  11   3   8        5.44        2.80      1.31 o
  12   3   8       26.64       27.21      1.94 o
  13   3   8        1.04       -0.24      1.42 o
 -13   4   8        0.68       -1.23      1.48 o
 -12   4   8        0.53       -0.71      1.47 o
 -11   4   8        0.30       -0.50      1.35 o
 -10   4   8       18.32       16.41      1.78 o
  -9   4   8       12.25       12.62      1.40 o
  -8   4   8       10.41       11.11      1.34 o
  -7   4   8       77.10       89.34      2.30 o
  -6   4   8       62.37       57.34      1.69 o
  -5   4   8       13.03       13.36      0.95 o
  -4   4   8        1.54        0.57      0.59 o
  -3   4   8        3.41        4.45      0.61 o
  -2   4   8        6.11        5.58      0.63 o
  -1   4   8       59.98       70.80      1.56 o
   0   4   8      176.79      163.09      2.47 o
   1   4   8      302.63      289.32      3.67 o
   2   4   8        7.12        1.55      0.50 o
   3   4   8      518.04      527.62      5.97 o
   4   4   8      316.80      314.28      3.66 o
   5   4   8       78.39       67.28      1.47 o
   6   4   8      491.74      514.87      5.58 o
   7   4   8        0.02       -0.65      0.65 o
   8   4   8        1.12        0.17      0.80 o
   9   4   8        8.69        7.84      1.15 o
  10   4   8        0.13        0.21      1.03 o
  11   4   8       26.06       24.72      2.70 o
  12   4   8        1.14        1.22      1.89 o
  13   4   8        0.65       -1.31      1.31 o
 -12   5   8        8.91       10.27      1.81 o
 -11   5   8        0.67        0.19      1.50 o
 -10   5   8        0.19       -1.47      1.98 o
  -9   5   8       16.11       13.46      1.80 o
  -8   5   8       34.76       36.96      1.94 o
  -7   5   8       14.89       12.45      1.40 o
  -6   5   8        6.57        3.68      0.93 o
  -5   5   8       96.77       96.37      2.39 o
  -4   5   8       18.16       19.74      0.85 o
  -3   5   8       22.42       32.78      1.57 o
  -2   5   8      291.92      342.11      6.52 o
  -1   5   8        3.19        1.56      0.68 o
   0   5   8       18.54       21.34      1.10 o
   1   5   8       66.22       68.24      2.03 o
   2   5   8       33.82       29.67      0.95 o
   3   5   8       28.74       23.19      0.82 o
   4   5   8        2.15        2.80      0.66 o
   5   5   8     1164.05     1128.27     11.86 o
   6   5   8      284.88      291.65      3.84 o
   7   5   8       28.94       31.55      1.21 o
   8   5   8       72.61       75.03      2.19 o
   9   5   8      140.41      137.40      3.02 o
  10   5   8        1.42        3.22      1.10 o
  11   5   8       14.96       18.42      2.37 o
  12   5   8       15.38       16.44      1.77 o
  13   5   8        6.90        7.42      1.58 o
 -12   6   8        0.25       -0.17      1.77 o
 -11   6   8       14.89       11.69      2.03 o
 -10   6   8       17.53       17.90      2.05 o
  -9   6   8       14.53        8.57      1.71 o
  -8   6   8        0.00        0.18      1.39 o
  -7   6   8        3.45        3.89      1.72 o
  -6   6   8        1.86        0.15      1.14 o
  -5   6   8        7.81        6.83      1.14 o
  -4   6   8      456.91      446.24      5.63 o
  -3   6   8       83.16       80.67      1.73 o
  -2   6   8      152.61      153.26      2.81 o
  -1   6   8        1.85        2.24      0.75 o
   0   6   8       52.51       51.54      1.58 o
   1   6   8       45.41       42.32      1.22 o
   2   6   8       13.21        7.11      0.65 o
   3   6   8        0.78       -0.50      0.50 o
   4   6   8       88.46       95.76      1.88 o
   5   6   8      238.45      242.15      4.30 o
   6   6   8      130.61      135.13      2.39 o
   7   6   8      196.12      196.93      3.77 o
   8   6   8      144.30      142.81      3.05 o
   9   6   8       23.67       34.07      1.66 o
  10   6   8       92.51       98.57      4.33 o
  11   6   8       64.89       70.57      2.67 o
  12   6   8        1.00       -1.61      1.61 o
  13   6   8       27.81       37.69      3.07 o
 -12   7   8        1.15       -1.45      1.90 o
 -11   7   8        5.15        2.67      2.13 o
 -10   7   8        0.83       -1.28      1.62 o
  -9   7   8        4.99        2.59      1.68 o
  -8   7   8        0.78        0.05      1.54 o
  -7   7   8        9.31       10.95      1.79 o
  -6   7   8       23.60       25.90      1.77 o
  -5   7   8       25.31       24.64      1.35 o
  -4   7   8        0.19       -0.97      0.97 o
  -3   7   8      207.15      217.44      3.10 o
  -2   7   8        0.03        0.23      0.78 o
  -1   7   8        0.93        2.52      0.82 o
   0   7   8        0.06       -0.69      0.69 o
   1   7   8      138.27      141.09      2.39 o
   2   7   8        2.31        1.83      0.53 o
   3   7   8       82.98       88.18      1.69 o
   4   7   8       58.63       60.19      1.58 o
   5   7   8      308.75      316.84      4.49 o
   6   7   8      247.73      249.42      3.83 o
   7   7   8      165.49      167.22      3.30 o
   8   7   8       86.60       90.12      2.51 o
   9   7   8        4.69        5.38      1.38 o
  10   7   8       15.99       17.50      1.85 o
  11   7   8        1.02       -0.83      1.32 o
  12   7   8        7.18       10.10      1.65 o
  13   7   8        3.29        6.49      1.61 o
 -11   8   8        0.03        1.97      1.94 o
 -10   8   8        1.87        0.05      2.02 o
  -9   8   8        0.03        0.35      1.67 o
  -8   8   8        0.67       -1.59      1.59 o
  -7   8   8        5.73        6.23      1.76 o
  -6   8   8        0.22       -0.83      1.21 o
  -5   8   8       14.86       12.98      1.33 o
  -4   8   8       35.55       28.10      1.65 o
  -3   8   8       81.66       87.28      2.68 o
  -2   8   8      183.61      172.52      2.99 o
  -1   8   8       47.50       43.09      1.58 o
   0   8   8       14.41       18.84      1.18 o
   1   8   8       12.31        7.82      0.96 o
   2   8   8        8.32        8.86      0.69 o
   3   8   8        2.20        0.39      1.14 o
   4   8   8       58.56       48.79      1.74 o
   5   8   8      404.20      402.23      5.96 o
   6   8   8        3.37        0.83      1.12 o
   7   8   8       70.74       77.18      2.65 o
   8   8   8       16.26       19.34      1.58 o
   9   8   8        8.68        5.62      1.74 o
  10   8   8       87.39       95.64      3.08 o
  11   8   8        0.76       -0.39      1.42 o
  12   8   8        0.42        1.65      1.54 o
 -10   9   8        0.01       -1.12      1.90 o
  -9   9   8        0.02       -1.20      1.76 o
  -8   9   8        0.04       -1.61      1.61 o
  -7   9   8        5.15        5.05      1.85 o
  -6   9   8        0.27       -0.36      1.58 o
  -5   9   8        3.41        1.48      1.41 o
  -4   9   8       69.30       64.07      2.49 o
  -3   9   8      112.31      111.67      3.04 o
  -2   9   8       63.86       56.88      2.33 o
  -1   9   8       25.59       32.12      1.53 o
   0   9   8       18.75       17.68      1.17 o
   1   9   8        5.91        4.55      1.12 o
   2   9   8      244.83      237.92      5.56 o
   3   9   8       14.85       13.94      1.88 o
   4   9   8        9.54       12.89      1.21 o
   5   9   8      133.94      146.69      3.37 o
   6   9   8       80.90       82.27      2.98 o
   7   9   8       17.87       15.30      1.53 o
   8   9   8        0.98       -0.43      1.16 o
   9   9   8        7.07        5.50      1.46 o
  10   9   8       25.37       34.01      2.11 o
  11   9   8       57.92       66.77      5.02 o
  12   9   8        1.84        2.03      1.63 o
 -10  10   8        3.91        3.81      2.77 o
  -9  10   8        0.39       -1.34      1.89 o
  -8  10   8        0.62       -1.79      1.79 o
  -7  10   8        0.00       -1.73      1.73 o
  -6  10   8        6.66        8.27      2.01 o
  -5  10   8        0.46       -2.30      2.30 o
  -4  10   8        1.35       -1.26      1.31 o
  -3  10   8        1.89        1.08      1.37 o
  -2  10   8       35.65       35.36      2.29 o
  -1  10   8        0.17       -1.38      1.38 o
   0  10   8        8.01        6.57      1.47 o
   1  10   8       54.21       53.49      2.16 o
   2  10   8       70.33       70.30      2.57 o
   3  10   8       36.08       37.15      2.34 o
   4  10   8      185.54      188.87      4.30 o
   5  10   8        1.30       -0.76      1.56 o
   6  10   8       36.77       33.84      2.23 o
   7  10   8        1.28        0.13      1.27 o
   8  10   8        8.55       10.24      1.51 o
   9  10   8        0.41       -1.32      1.32 o
  10  10   8        1.22        2.72      1.70 o
  11  10   8       15.06       18.96      2.01 o
  -9  11   8        0.73       -2.08      2.56 o
  -8  11   8        2.86       -0.36      2.55 o
  -7  11   8        0.30       -2.27      2.27 o
  -6  11   8        0.18       -2.32      2.32 o
  -5  11   8        0.00       -0.66      2.01 o
  -4  11   8        2.24        0.73      1.63 o
  -3  11   8       23.06       21.56      2.47 o
  -2  11   8       13.00        9.45      2.18 o
  -1  11   8       14.29       18.89      2.48 o
   0  11   8       64.93       66.95      4.11 o
   1  11   8        3.58        4.66      1.75 o
   2  11   8       79.07       69.97      2.66 o
   3  11   8      149.20      141.65      3.63 o
   4  11   8       11.38       10.16      1.56 o
   5  11   8        9.68       12.70      2.01 o
   6  11   8        2.70        1.42      1.65 o
   7  11   8       19.37       23.94      2.31 o
   8  11   8        1.18        0.59      1.76 o
   9  11   8        0.70       -1.37      1.49 o
  10  11   8       12.97       13.69      2.63 o
  11  11   8        4.99        0.65      2.25 o
  -8  12   8        0.22       -2.81      2.81 o
  -7  12   8        0.53       -3.17      3.17 o
  -6  12   8        0.78        1.96      3.38 o
  -5  12   8        2.00        3.30      2.21 o
  -4  12   8       10.62        8.32      2.73 o
  -3  12   8        1.42        3.47      2.30 o
  -2  12   8       34.47       30.88      3.35 o
  -1  12   8        0.37       -0.73      1.91 o
   0  12   8        0.56        1.17      1.95 o
   1  12   8       10.18        8.72      2.29 o
   2  12   8       12.11        9.44      1.82 o
   3  12   8       28.89       33.81      2.12 o
   4  12   8        1.63       -1.09      2.45 o
   5  12   8        3.82        4.20      1.78 o
   6  12   8       18.26       16.02      2.10 o
   7  12   8        1.52       -2.77      2.77 o
   8  12   8       10.73       11.48      2.03 o
   9  12   8        0.77       -0.16      1.80 o
  10  12   8        0.42        1.52      2.06 o
  -6  13   8        3.88        2.85      4.02 o
  -5  13   8        5.34        5.51      4.16 o
  -4  13   8        2.34        1.41      5.66 o
  -3  13   8        2.87        0.20      2.54 o
  -2  13   8        0.88       -0.43      2.64 o
  -1  13   8        0.43        2.04      2.18 o
   0  13   8        0.23       -1.74      3.15 o
   1  13   8        0.34       -1.70      2.17 o
   2  13   8       10.73       10.21      2.52 o
   3  13   8       80.72       85.37      4.39 o
   4  13   8       33.57       29.30      2.90 o
   5  13   8        3.45       -0.23      2.06 o
   6  13   8        5.74        6.20      2.02 o
   7  13   8        1.51       -0.23      1.95 o
   8  13   8       10.33       11.01      2.21 o
  -5  14   8        6.29        4.16      4.45 o
  -4  14   8        0.07       -0.17      2.41 o
  -3  14   8        0.33        0.21      2.43 o
  -2  14   8        0.29       -2.86      2.86 o
  -1  14   8        1.58        0.90      2.50 o
   0  14   8        4.36        4.11      2.79 o
   1  14   8        1.16        2.56      3.59 o
   2  14   8       11.94        9.20      2.61 o
   3  14   8        1.19        0.60      3.45 o
   4  14   8        5.17        7.88      3.74 o
   5  14   8        8.71       12.55      2.66 o
   6  14   8        6.45        6.43      4.99 o
   7  14   8        0.21        3.05      3.69 o
  -2  15   8        1.70        0.76      2.32 o
  -1  15   8        0.07       -2.38      2.61 o
   0  15   8        3.60        0.78      2.52 o
   1  15   8        2.17        0.59      2.57 o
   2  15   8        0.02        5.85      3.92 o
   3  15   8        9.44       10.16      4.15 o
   4  15   8        7.08       12.14      4.19 o
   5  15   8        0.03       -1.48      3.49 o
  -1 -11   9        3.71        4.86      4.32 o
   0 -11   9        1.79        2.31      5.12 o
  -5 -10   9        0.00       -1.44      2.54 o
  -4 -10   9        1.28        0.91      2.11 o
  -3 -10   9        2.03        1.18      3.06 o
  -2 -10   9       23.98       23.02      6.08 o
  -1 -10   9        0.79        1.35      2.78 o
   0 -10   9        0.43        0.12      2.15 o
   1 -10   9        0.10       -1.86      2.04 o
   2 -10   9        3.75        4.48      2.36 o
   3 -10   9        3.76        8.11      2.50 o
   4 -10   9        2.46        4.31      2.38 o
  -7  -9   9        2.06        2.95      1.69 o
  -6  -9   9        1.86       -0.52      1.62 o
  -5  -9   9       11.68        7.31      1.86 o
  -4  -9   9       10.47        7.26      1.87 o
  -3  -9   9       19.70       20.16      2.48 o
  -2  -9   9        0.20       -1.82      1.82 o
  -1  -9   9        0.02        1.68      3.04 o
   0  -9   9        3.33        3.24      2.21 o
   1  -9   9        0.77       -0.83      2.08 o
   2  -9   9        1.53        1.67      2.12 o
   3  -9   9        2.51        4.28      2.36 o
   4  -9   9        0.00        3.16      2.28 o
   5  -9   9        0.21       -0.81      2.21 o
   6  -9   9        2.44        7.01      4.77 o
  -8  -8   9       15.03       14.70      1.95 o
  -7  -8   9        7.02        5.72      2.20 o
  -6  -8   9        7.80        5.13      1.65 o
  -5  -8   9       10.00       13.60      1.98 o
  -4  -8   9       39.98       32.34      2.30 o
  -3  -8   9       21.43       27.45      2.66 o
  -2  -8   9       37.06       31.47      2.59 o
  -1  -8   9        1.23        1.58      1.52 o
   0  -8   9       12.40       10.80      2.22 o
   1  -8   9        3.16        3.04      2.02 o
   2  -8   9        4.78        6.42      2.24 o
   3  -8   9       13.83       14.65      2.53 o
   4  -8   9        0.41       -0.08      2.03 o
   5  -8   9        4.74        6.64      3.43 o
   6  -8   9        3.83        1.73      2.77 o
   7  -8   9        0.07       -1.67      4.16 o
  -9  -7   9        2.44        4.50      1.70 o
  -8  -7   9        4.52        3.23      1.57 o
  -7  -7   9        6.56        6.83      1.61 o
  -6  -7   9        9.77       10.47      1.73 o
  -5  -7   9        0.42       -0.51      1.39 o
  -4  -7   9       15.75       17.21      1.84 o
  -3  -7   9        1.17       -0.93      1.43 o
  -2  -7   9       25.35       21.97      2.26 o
  -1  -7   9        2.80        1.98      1.28 o
   0  -7   9        6.56        3.19      1.45 o
   1  -7   9        4.27        5.14      1.96 o
   2  -7   9       63.13       66.02      4.26 o
   3  -7   9       10.03       14.94      2.39 o
   4  -7   9        0.64       -1.57      1.85 o
   5  -7   9        0.10       -1.47      3.53 o
   6  -7   9        0.05       -2.19      2.19 o
   7  -7   9        0.92       -3.56      3.56 o
   8  -7   9        0.00        0.53      3.84 o
   9  -7   9        0.00        0.60      4.02 o
 -10  -6   9        0.17        1.80      1.43 o
  -9  -6   9        1.87       -0.05      1.73 o
  -8  -6   9        7.85       12.25      1.62 o
  -7  -6   9        2.23       -0.32      1.31 o
  -6  -6   9       21.90       25.03      1.88 o
  -5  -6   9        6.78        7.31      1.51 o
  -4  -6   9       97.19       86.75      3.24 o
  -3  -6   9        0.86        1.39      1.24 o
  -2  -6   9        1.72       -1.12      1.12 o
  -1  -6   9       11.53       10.40      1.41 o
   0  -6   9       30.21       29.16      1.76 o
   1  -6   9        6.55        3.70      1.57 o
   2  -6   9       21.42       18.73      2.28 o
   3  -6   9        0.14       -1.06      2.90 o
   4  -6   9       15.91        7.92      2.08 o
   5  -6   9        9.08        5.78      2.39 o
   6  -6   9        0.71        0.94      2.44 o
   7  -6   9        1.48       -0.60      2.43 o
   8  -6   9        5.46        7.08      5.94 o
   9  -6   9        0.54       -0.92      1.95 o
 -11  -5   9       15.05       13.55      1.73 o
 -10  -5   9        0.00        0.21      1.99 o
  -9  -5   9        1.03       -0.18      1.24 o
  -8  -5   9        4.83        4.56      1.44 o
  -7  -5   9        1.46       -1.18      1.19 o
  -6  -5   9       24.05       22.39      1.70 o
  -5  -5   9       70.49       76.80      2.83 o
  -4  -5   9        0.09        0.94      1.30 o
  -3  -5   9      167.45      148.33      3.57 o
  -2  -5   9       37.76       33.10      1.74 o
  -1  -5   9        1.10       -0.41      1.08 o
   0  -5   9        2.91        2.28      1.11 o
   1  -5   9        0.97       -1.10      1.10 o
   2  -5   9      207.40      204.14      4.73 o
   3  -5   9        3.86        1.24      1.51 o
   4  -5   9        7.51        4.41      1.79 o
   5  -5   9       12.55       14.25      2.60 o
   6  -5   9        1.10        3.41      2.16 o
   7  -5   9        0.00       -1.96      1.96 o
   8  -5   9        0.51       -0.43      1.82 o
   9  -5   9        4.20        4.80      2.12 o
  10  -5   9        1.36        4.03      2.21 o
 -11  -4   9       17.31       18.35      2.70 o
 -10  -4   9       30.68       33.67      2.04 o
  -9  -4   9        5.63        6.74      1.35 o
  -8  -4   9       19.53       17.81      1.56 o
  -7  -4   9       15.98       24.20      1.68 o
  -6  -4   9        2.41        2.15      1.39 o
  -5  -4   9       81.33       85.05      2.78 o
  -4  -4   9      156.10      157.54      3.37 o
  -3  -4   9       73.70       66.79      2.24 o
  -2  -4   9        7.74        3.13      1.47 o
  -1  -4   9        4.58        6.15      1.96 o
   0  -4   9       62.49       51.22      2.00 o
   1  -4   9       23.72       22.56      1.34 o
   2  -4   9      312.73      299.79      4.35 o
   3  -4   9       28.52       22.17      1.71 o
   4  -4   9       42.21       32.96      1.99 o
   5  -4   9        3.98        2.92      1.42 o
   6  -4   9       16.96       18.79      1.97 o
   7  -4   9        9.61        8.14      2.64 o
   8  -4   9        0.01        0.91      1.49 o
   9  -4   9        0.16       -1.48      1.48 o
  10  -4   9        0.51       -1.62      1.65 o
  11  -4   9        5.71        3.00      2.15 o
 -12  -3   9        0.05       -1.27      1.27 o
 -11  -3   9        6.25        6.96      2.77 o
 -10  -3   9        0.02       -0.05      1.23 o
  -9  -3   9       15.25       11.29      1.73 o
  -8  -3   9       10.28       14.41      1.27 o
  -7  -3   9       10.82        9.94      1.39 o
  -6  -3   9        5.46        4.27      1.07 o
  -5  -3   9       41.77       44.78      1.80 o
  -4  -3   9        5.06        2.32      0.95 o
  -3  -3   9       79.55       91.54      2.71 o
  -2  -3   9        8.27        5.24      0.96 o
  -1  -3   9       19.01       26.21      1.14 o
   0  -3   9      197.34      210.37      3.26 o
   1  -3   9       42.74       31.99      1.42 o
   2  -3   9       28.34       27.07      1.30 o
   3  -3   9      181.91      176.84      3.57 o
   4  -3   9        7.60        5.72      1.35 o
   5  -3   9        0.55       -0.10      1.20 o
   6  -3   9        6.13        7.06      1.45 o
   7  -3   9       25.23       23.65      2.56 o
   8  -3   9        4.39        4.29      1.56 o
   9  -3   9        0.35        0.34      1.44 o
  10  -3   9        8.33        6.75      1.76 o
  11  -3   9        0.59       -1.04      1.66 o
 -12  -2   9        0.72        0.09      1.60 o
 -11  -2   9       60.64       61.92      2.31 o
 -10  -2   9        0.49       -0.13      1.06 o
  -9  -2   9        4.54        4.48      1.16 o
  -8  -2   9        1.74        0.28      0.95 o
  -7  -2   9       18.18       18.27      1.36 o
  -6  -2   9       54.62       47.73      1.66 o
  -5  -2   9      244.99      218.71      3.55 o
  -4  -2   9      215.45      227.13      4.63 o
  -3  -2   9       89.24       84.30      1.89 o
  -2  -2   9        6.24        4.07      0.80 o
  -1  -2   9       60.18       57.11      1.40 o
   0  -2   9      116.29      125.64      2.17 o
   1  -2   9       64.86       58.22      1.63 o
   2  -2   9      554.24      506.42      6.54 o
   3  -2   9        8.24        6.00      0.93 o
   4  -2   9        0.02        0.54      0.86 o
   5  -2   9        7.57       10.73      1.35 o
   6  -2   9       25.81       17.07      1.57 o
   7  -2   9        0.11       -0.88      1.52 o
   8  -2   9        1.70        1.66      1.32 o
   9  -2   9        4.11        3.35      1.48 o
  10  -2   9        0.51       -1.39      1.39 o
  11  -2   9        1.87        3.16      1.67 o
  12  -2   9        4.17        7.66      1.90 o
 -12  -1   9       39.24       42.63      2.16 o
 -11  -1   9        5.88        4.96      1.13 o
 -10  -1   9       15.91       14.80      1.21 o
  -9  -1   9       45.80       52.54      1.85 o
  -8  -1   9       27.04       29.69      1.26 o
  -7  -1   9       89.34       92.76      2.10 o
  -6  -1   9       32.34       34.17      1.35 o
  -5  -1   9        1.52       -0.09      0.77 o
  -4  -1   9        9.04        9.98      0.87 o
  -3  -1   9       24.64       17.52      0.95 o
  -2  -1   9      160.75      167.56      2.47 o
  -1  -1   9      214.61      229.14      2.88 o
   0  -1   9      247.88      268.03      3.44 o
   1  -1   9        7.81        4.79      0.80 o
   2  -1   9      523.82      522.45      6.63 o
   3  -1   9      258.90      249.06      3.52 o
   4  -1   9        0.89       -0.79      0.79 o
   5  -1   9       29.16       26.07      1.59 o
   6  -1   9       21.51       20.02      1.57 o
   7  -1   9       17.40       15.35      1.51 o
   8  -1   9        0.11       -0.09      1.31 o
   9  -1   9       39.57       30.47      2.01 o
  10  -1   9       21.29       19.18      1.93 o
  11  -1   9        8.55       10.60      1.78 o
  12  -1   9        0.00       -1.56      1.56 o
 -12   0   9        2.61       -1.31      1.33 o
 -11   0   9        0.05       -1.09      1.09 o
 -10   0   9        4.55        3.93      1.54 o
  -9   0   9        2.63        2.13      1.08 o
  -8   0   9       24.67       25.63      1.33 o
  -7   0   9        9.27        8.45      0.85 o
  -6   0   9        2.92        1.99      0.78 o
  -5   0   9      341.80      343.23      4.36 o
  -4   0   9       16.50       19.10      0.97 o
  -3   0   9      118.64      133.58      2.28 o
  -2   0   9        5.65        5.19      0.68 o
  -1   0   9      268.38      280.11      4.49 o
   0   0   9      653.45      700.11     10.11 o
   1   0   9       45.96       51.36      1.55 o
   2   0   9        8.45        2.58      0.80 o
   3   0   9      274.99      269.06      3.99 o
   4   0   9        1.26       -0.60      0.60 o
   5   0   9        9.70        9.55      0.91 o
   6   0   9       65.48       68.69      2.43 o
   7   0   9       40.36       36.21      1.68 o
   8   0   9       12.41       13.34      1.58 o
   9   0   9        0.04        1.08      1.28 o
  10   0   9        0.26        0.93      1.38 o
  11   0   9        0.07        0.60      1.48 o
  12   0   9        9.66       10.67      1.78 o
  13   0   9        0.13        0.99      1.71 o
 -13   1   9       11.63       13.09      2.85 o
 -12   1   9       18.66       22.17      1.85 o
 -11   1   9       24.05       25.11      1.60 o
 -10   1   9       21.33       22.39      1.55 o
  -9   1   9        0.68        0.97      1.07 o
  -8   1   9        0.01       -0.88      0.88 o
  -7   1   9       14.83       15.80      1.14 o
  -6   1   9      363.72      362.79      5.36 o
  -5   1   9      566.94      562.87      6.92 o
  -4   1   9       30.61       34.99      1.19 o
  -3   1   9       90.74       87.14      1.91 o
  -2   1   9       64.54       84.93      1.62 o
  -1   1   9      466.10      461.28      7.51 o
   0   1   9      451.43      429.23      5.53 o
   1   1   9       44.33       62.30      1.65 o
   2   1   9      152.79      153.81      2.68 o
   3   1   9       22.68       22.87      1.33 o
   4   1   9       78.65       81.09      1.65 o
   5   1   9        5.33        5.05      0.86 o
   6   1   9      206.90      196.13      3.63 o
   7   1   9       27.02       36.91      1.66 o
   8   1   9       33.03       34.02      2.01 o
   9   1   9       21.81       23.46      2.99 o
  10   1   9        0.35       -1.33      1.45 o
  11   1   9        1.74       -0.85      1.34 o
  12   1   9        0.45       -0.53      1.51 o
  13   1   9        2.11       -0.48      1.56 o
 -13   2   9        0.00        2.35      2.42 o
 -12   2   9        0.08        0.27      1.55 o
 -11   2   9        5.20        4.35      1.45 o
 -10   2   9       35.04       38.51      1.88 o
  -9   2   9       53.63       58.99      2.20 o
  -8   2   9       70.14       68.09      2.30 o
  -7   2   9       11.63        8.63      1.05 o
  -6   2   9      140.14      130.01      2.82 o
  -5   2   9       51.28       47.90      1.86 o
  -4   2   9        0.98        0.18      0.69 o
  -3   2   9       19.63       18.27      0.93 o
  -2   2   9       57.63       61.45      1.33 o
  -1   2   9      131.43      108.09      2.19 o
   0   2   9      212.31      207.85      3.98 o
   1   2   9      328.74      317.52      4.34 o
   2   2   9       86.35       92.21      2.26 o
   3   2   9       72.13       64.55      2.00 o
   4   2   9       12.63       18.94      0.96 o
   5   2   9      112.98      103.34      2.22 o
   6   2   9      352.42      347.88      4.87 o
   7   2   9        2.79        0.34      0.84 o
   8   2   9        6.68        2.62      1.44 o
   9   2   9        1.17        4.76      1.33 o
  10   2   9        1.28       -1.01      1.25 o
  11   2   9        1.81        4.24      1.44 o
  12   2   9        2.09        0.37      1.47 o
  13   2   9        0.83       -0.14      1.54 o
 -12   3   9        1.78       -0.15      1.41 o
 -11   3   9        7.29        8.00      1.57 o
 -10   3   9        5.32        4.37      1.44 o
  -9   3   9       13.57       13.30      1.45 o
  -8   3   9       27.55       26.41      1.99 o
  -7   3   9        0.37        1.36      0.91 o
  -6   3   9       58.90       53.95      1.92 o
  -5   3   9      271.77      273.29      4.24 o
  -4   3   9        0.26       -0.34      0.67 o
  -3   3   9      122.75      109.25      2.02 o
  -2   3   9        0.29       -0.55      0.55 o
  -1   3   9      312.96      340.29      3.99 o
   0   3   9     1010.89      985.75     10.48 o
   1   3   9      389.64      383.74      5.05 o
   2   3   9        6.80       10.08      0.85 o
   3   3   9       62.79       63.71      1.53 o
   4   3   9        0.30       -0.55      0.55 o
   5   3   9      325.33      314.10      4.11 o
   6   3   9        7.18        5.18      0.87 o
   7   3   9       14.50       16.62      1.13 o
   8   3   9      147.14      158.70      3.31 o
   9   3   9       20.49       22.18      1.67 o
  10   3   9        9.93        9.77      1.59 o
  11   3   9        3.20        2.66      1.38 o
  12   3   9        1.92       -0.82      1.48 o
  13   3   9        0.39        3.68      1.62 o
 -12   4   9        0.04       -0.84      1.84 o
 -11   4   9        7.42        5.73      1.60 o
 -10   4   9       39.21       30.52      2.16 o
  -9   4   9       21.99       25.54      1.99 o
  -8   4   9        0.72        0.34      1.16 o
  -7   4   9       16.97       16.14      1.42 o
  -6   4   9      331.94      326.82      5.76 o
  -5   4   9      104.80      100.52      2.38 o
  -4   4   9        4.98        5.21      0.78 o
  -3   4   9      450.08      437.08      4.94 o
  -2   4   9       36.34       38.40      1.60 o
  -1   4   9       39.96       27.91      1.10 o
   0   4   9      220.30      212.31      3.03 o
   1   4   9        3.23       -0.11      0.69 o
   2   4   9       83.55       87.24      2.06 o
   3   4   9        0.71        0.54      0.57 o
   4   4   9       56.56       57.28      1.40 o
   5   4   9       64.11       74.99      1.69 o
   6   4   9      517.57      517.64      5.73 o
   7   4   9        8.86        7.83      1.10 o
   8   4   9       18.14       22.13      1.59 o
   9   4   9        1.59        2.28      1.23 o
  10   4   9       15.98       18.21      1.68 o
  11   4   9        4.91        3.55      1.44 o
  12   4   9        2.44        1.60      1.47 o
  13   4   9        4.77        6.65      1.71 o
 -12   5   9        1.55       -0.77      1.60 o
 -11   5   9        1.19        0.09      1.55 o
 -10   5   9        0.28        0.52      1.52 o
  -9   5   9       35.60       36.75      2.90 o
  -8   5   9       24.02       27.78      2.06 o
  -7   5   9       65.34       70.22      4.00 o
  -6   5   9        5.72        1.59      1.12 o
  -5   5   9        3.36        1.68      1.06 o
  -4   5   9        0.71       -0.68      0.68 o
  -3   5   9      109.41      100.87      2.07 o
  -2   5   9      296.78      291.38      5.70 o
  -1   5   9        2.16        3.71      0.78 o
   0   5   9       78.65       77.76      1.75 o
   1   5   9      469.41      471.81      5.58 o
   2   5   9      105.87      111.71      2.25 o
   3   5   9       54.11       52.46      1.26 o
   4   5   9      119.63      139.40      2.19 o
   5   5   9      212.47      209.89      3.14 o
   6   5   9       85.52       84.51      2.09 o
   7   5   9       52.86       49.56      1.86 o
   8   5   9       26.11       21.14      1.60 o
   9   5   9        4.05        3.81      1.25 o
  10   5   9        4.61        3.88      1.39 o
  11   5   9       10.11       11.80      1.63 o
  12   5   9        6.41        6.91      1.64 o
  13   5   9        6.75        8.67      1.75 o
 -12   6   9        2.27        1.11      1.96 o
 -11   6   9        2.96        1.03      2.03 o
 -10   6   9        0.89        2.16      1.69 o
  -9   6   9       19.59       19.93      2.11 o
  -8   6   9        1.66       -0.35      1.50 o
  -7   6   9       20.14       24.36      2.04 o
  -6   6   9        7.48        6.41      1.59 o
  -5   6   9       88.77       83.85      2.76 o
  -4   6   9       89.67       92.53      2.43 o
  -3   6   9      239.91      239.94      3.80 o
  -2   6   9       65.13       58.99      1.87 o
  -1   6   9       75.08       63.71      2.10 o
   0   6   9      548.76      569.55      7.13 o
   1   6   9       12.81        5.91      0.78 o
   2   6   9       20.51       24.04      1.03 o
   3   6   9       46.12       48.69      1.27 o
   4   6   9       63.05       63.16      1.79 o
   5   6   9      123.47      112.12      2.62 o
   6   6   9       16.18       17.45      1.17 o
   7   6   9       23.15       21.24      1.58 o
   8   6   9       40.56       46.96      2.14 o
   9   6   9       12.14       13.09      1.53 o
  10   6   9       70.76       72.57      2.78 o
  11   6   9        1.62       -0.55      1.67 o
  12   6   9       43.97       46.33      2.39 o
  13   6   9        0.40        1.06      1.55 o
 -11   7   9        0.76        1.09      2.28 o
 -10   7   9        0.28       -1.69      1.75 o
  -9   7   9        1.75       -0.83      1.62 o
  -8   7   9       11.67        7.93      1.87 o
  -7   7   9        0.12        0.91      1.59 o
  -6   7   9        4.06       -1.44      1.44 o
  -5   7   9        0.32       -1.17      1.17 o
  -4   7   9        7.73        6.45      1.90 o
  -3   7   9      510.87      487.15      8.08 o
  -2   7   9      194.18      194.10      3.71 o
  -1   7   9        0.28       -0.64      0.77 o
   0   7   9       93.74       86.28      1.73 o
   1   7   9       13.72       15.02      1.08 o
   2   7   9       69.62       66.87      1.61 o
   3   7   9        0.02       -0.67      0.67 o
   4   7   9      179.93      181.70      3.09 o
   5   7   9        5.64        1.41      1.29 o
   6   7   9       83.50       78.84      2.27 o
   7   7   9       16.50       13.86      1.47 o
   8   7   9        2.51        1.43      1.27 o
   9   7   9       21.63       22.04      2.22 o
  10   7   9        0.20       -1.29      1.29 o
  11   7   9       13.40       10.53      2.14 o
  12   7   9        8.79        6.03      1.72 o
 -11   8   9       13.24        7.10      4.14 o
 -10   8   9        3.29        2.81      1.91 o
  -9   8   9        0.28       -1.68      1.68 o
  -8   8   9        2.53        0.04      1.73 o
  -7   8   9       15.54       15.65      2.66 o
  -6   8   9        1.89       -1.42      1.42 o
  -5   8   9        6.19        1.77      1.43 o
  -4   8   9       49.20       46.17      2.51 o
  -3   8   9       18.37       15.13      1.53 o
  -2   8   9      218.19      210.12      3.69 o
  -1   8   9       39.41       38.09      1.92 o
   0   8   9        7.69        8.71      1.09 o
   1   8   9       29.22       33.50      1.59 o
   2   8   9       16.40       16.50      1.49 o
   3   8   9      170.32      174.19      3.24 o
   4   8   9      138.61      153.30      3.13 o
   5   8   9        1.64       -0.08      1.13 o
   6   8   9       47.88       54.35      2.25 o
   7   8   9        2.65        2.07      1.52 o
   8   8   9        0.20       -1.21      1.21 o
   9   8   9       22.61       19.28      1.74 o
  10   8   9        0.04       -0.32      1.85 o
  11   8   9        3.34        3.04      1.59 o
  12   8   9        8.32        6.09      1.76 o
 -10   9   9        0.09        2.13      2.08 o
  -9   9   9        2.20        5.25      2.81 o
  -8   9   9        4.86        3.38      1.90 o
  -7   9   9        1.78        0.53      1.79 o
  -6   9   9        4.47        4.29      1.80 o
  -5   9   9        1.61       -0.60      1.43 o
  -4   9   9        0.08       -0.64      1.25 o
  -3   9   9      142.86      152.70      4.14 o
  -2   9   9       18.63       21.56      1.64 o
  -1   9   9        0.47       -0.91      0.91 o
   0   9   9       85.46       86.43      2.61 o
   1   9   9       11.28       11.99      1.56 o
   2   9   9        8.54        3.14      1.32 o
   3   9   9       65.36       54.75      2.40 o
   4   9   9       64.75       65.36      2.13 o
   5   9   9       99.29      106.12      2.68 o
   6   9   9       11.82       15.94      1.54 o
   7   9   9        0.50        0.70      1.22 o
   8   9   9       52.28       56.01      2.45 o
   9   9   9        4.42        5.92      1.48 o
  10   9   9       39.21       44.70      3.38 o
  11   9   9        2.78        5.13      2.25 o
  12   9   9       20.70       25.83      2.95 o
  -9  10   9        0.02       -0.47      2.73 o
  -8  10   9        0.96       -1.82      1.82 o
  -7  10   9        0.07       -1.46      2.53 o
  -6  10   9        7.05        7.98      1.99 o
  -5  10   9        6.73        2.40      1.64 o
  -4  10   9        0.44       -1.48      1.48 o
  -3  10   9       56.19       64.89      2.96 o
  -2  10   9       76.92       74.90      3.11 o
  -1  10   9        0.27        0.17      1.78 o
   0  10   9       24.01       18.34      1.73 o
   1  10   9        4.50        2.10      1.68 o
   2  10   9        8.31        5.89      1.60 o
   3  10   9       31.06       31.90      2.07 o
   4  10   9      120.30      131.05      3.63 o
   5  10   9        0.83        0.74      1.62 o
   6  10   9       10.71        9.27      1.99 o
   7  10   9        0.47       -0.18      1.30 o
   8  10   9        0.11       -0.41      1.32 o
   9  10   9        0.32        1.07      1.86 o
  10  10   9        3.56        5.16      1.72 o
  11  10   9        0.56        2.75      1.71 o
  -8  11   9        4.83        9.28      2.91 o
  -7  11   9        3.92        0.90      2.58 o
  -6  11   9        0.22        0.86      2.41 o
  -5  11   9        0.34        0.71      2.03 o
  -4  11   9       13.92       11.93      2.64 o
  -3  11   9        3.52        4.38      2.07 o
  -2  11   9        1.60        3.08      1.97 o
  -1  11   9        4.05        6.98      2.34 o
   0  11   9        0.05       -1.59      1.77 o
   1  11   9        9.13       11.42      1.65 o
   2  11   9       27.47       24.37      2.04 o
   3  11   9       11.60       12.94      1.71 o
   4  11   9        4.05        0.30      1.45 o
   5  11   9        0.18        0.77      1.72 o
   6  11   9       43.92       46.92      2.85 o
   7  11   9        0.40       -0.43      1.73 o
   8  11   9        1.22        3.21      1.91 o
   9  11   9        2.06        0.28      1.84 o
  10  11   9        3.54        1.13      2.02 o
  -7  12   9        0.57       -0.36      3.49 o
  -6  12   9        3.10        4.30      3.88 o
  -5  12   9        5.11        2.95      3.77 o
  -4  12   9        2.45        1.67      2.51 o
  -3  12   9        2.58        2.52      3.31 o
  -2  12   9        0.20       -0.12      2.00 o
  -1  12   9        4.72        4.87      2.16 o
   0  12   9       13.89       15.72      2.41 o
   1  12   9        0.37        1.12      2.10 o
   2  12   9        6.13        4.72      1.60 o
   3  12   9       57.47       59.66      2.89 o
   4  12   9       72.79       68.12      4.93 o
   5  12   9        3.32        4.47      2.17 o
   6  12   9       10.06        9.68      2.02 o
   7  12   9        5.04        4.31      1.86 o
   8  12   9       29.50       36.15      2.87 o
   9  12   9        0.18       -1.89      1.89 o
  -6  13   9        0.19       -2.24      3.59 o
  -5  13   9        3.79       11.06      4.41 o
  -4  13   9        5.47        1.63      2.61 o
  -3  13   9       10.18       12.33      3.03 o
  -2  13   9        0.65        0.69      2.23 o
  -1  13   9        0.39        2.69      2.24 o
   0  13   9        0.94        1.02      2.16 o
   1  13   9        1.04        3.37      2.19 o
   2  13   9       10.88        8.67      2.36 o
   3  13   9        1.09        4.24      3.37 o
   4  13   9        0.96        6.00      2.32 o
   5  13   9       11.33       12.25      2.44 o
   6  13   9        3.48        2.11      2.02 o
   7  13   9        0.19       -0.92      1.85 o
   8  13   9        2.84        3.55      2.33 o
  -4  14   9        0.07       -2.75      2.75 o
  -3  14   9        0.00       -1.75      2.65 o
  -2  14   9        0.10       -2.70      2.70 o
  -1  14   9        0.59       -0.42      2.35 o
   0  14   9        1.14        2.86      2.39 o
   1  14   9        0.80        2.69      2.21 o
   2  14   9       11.67        5.86      3.14 o
   3  14   9       20.69       19.84      6.79 o
   4  14   9        0.82        1.47      3.61 o
   5  14   9        3.74        6.09      2.47 o
   6  14   9        1.53       -0.46      2.62 o
   7  14   9        0.92        0.83      2.66 o
  -2  15   9        0.77       -3.84      3.84 o
  -1  15   9        0.11       -0.43      4.64 o
   0  15   9        0.62       -1.49      2.78 o
   1  15   9        4.51       11.15      2.93 o
   2  15   9        7.75        7.75      6.24 o
   3  15   9       24.39       24.04      4.65 o
   4  15   9        1.62        4.71      3.85 o
  -3 -10  10       22.89       20.44      3.79 o
  -2 -10  10        2.58        4.25      4.62 o
  -1 -10  10        4.80        3.05      3.07 o
   0 -10  10        0.45        1.54      3.02 o
   1 -10  10        0.09        0.13      2.32 o
   2 -10  10        0.96        1.88      2.23 o
  -6  -9  10        3.05        2.64      1.81 o
  -5  -9  10       15.84       16.65      4.51 o
  -4  -9  10       25.01       31.57      2.93 o
  -3  -9  10        0.35       -1.14      1.97 o
  -2  -9  10        0.35       -1.46      2.57 o
  -1  -9  10        2.71        1.05      3.26 o
   0  -9  10        0.70        2.93      2.07 o
   1  -9  10        0.07        0.20      2.10 o
   2  -9  10        0.52        0.13      2.12 o
   3  -9  10        0.14        6.64      2.42 o
   4  -9  10        0.04        1.01      2.35 o
   5  -9  10        2.31        6.18      3.46 o
  -7  -8  10        4.20        8.45      2.09 o
  -6  -8  10        1.91        0.85      1.67 o
  -5  -8  10        8.76       11.39      3.08 o
  -4  -8  10        9.19        9.04      1.84 o
  -3  -8  10        3.04        2.73      2.01 o
  -2  -8  10        1.32        0.15      2.39 o
  -1  -8  10        1.91        1.08      1.94 o
   0  -8  10        0.63       -1.07      1.96 o
   1  -8  10        0.61        0.51      1.95 o
   2  -8  10        1.28       -0.46      2.04 o
   3  -8  10        3.17        4.94      2.21 o
   4  -8  10        0.03        0.74      2.16 o
   5  -8  10       10.08       10.35      3.04 o
   6  -8  10        0.28       -3.42      3.42 o
  -9  -7  10        0.06       -1.68      1.68 o
  -8  -7  10        6.18        3.11      1.66 o
  -7  -7  10        9.06       11.28      2.56 o
  -6  -7  10        3.06        3.42      1.61 o
  -5  -7  10        1.04        3.52      1.60 o
  -4  -7  10        0.20       -1.13      1.46 o
  -3  -7  10        5.65        0.16      1.57 o
  -2  -7  10        1.26        2.68      2.49 o
  -1  -7  10        0.15        0.29      1.44 o
   0  -7  10        1.66        2.59      1.88 o
   1  -7  10        2.61        2.66      1.93 o
   2  -7  10        9.95        6.71      2.17 o
   3  -7  10        0.30        0.81      1.98 o
   4  -7  10        8.75       10.25      3.02 o
   5  -7  10        0.01       -1.80      3.63 o
   6  -7  10        5.39        4.58      2.77 o
   7  -7  10        5.41        3.45      4.06 o
   8  -7  10        0.72       -2.88      3.98 o
  -9  -6  10        2.27       -1.45      1.45 o
  -8  -6  10       17.20       21.46      1.96 o
  -7  -6  10       27.44       27.87      2.06 o
  -6  -6  10       21.26       21.74      1.93 o
  -5  -6  10        1.14        1.42      1.48 o
  -4  -6  10        2.13        5.28      1.52 o
  -3  -6  10        2.20        0.58      1.40 o
  -2  -6  10       73.23       76.24      2.69 o
  -1  -6  10        4.10        1.90      1.20 o
   0  -6  10        0.22       -1.57      1.57 o
   1  -6  10        0.49       -1.60      1.60 o
   2  -6  10       36.62       50.22      3.74 o
   3  -6  10        6.99        5.59      1.97 o
   4  -6  10        0.47       -1.72      1.72 o
   5  -6  10        9.34        5.42      2.46 o
   6  -6  10        3.96        2.13      3.15 o
   7  -6  10        4.18        3.24      3.98 o
   8  -6  10        0.59       -1.99      3.38 o
   9  -6  10        0.09        2.04      2.97 o
 -10  -5  10       14.06       16.19      1.89 o
  -9  -5  10       12.04       14.26      1.84 o
  -8  -5  10       39.13       44.55      2.28 o
  -7  -5  10       13.99       15.11      1.66 o
  -6  -5  10       23.53       18.47      1.75 o
  -5  -5  10        0.01        1.70      1.34 o
  -4  -5  10        3.89        4.60      1.46 o
  -3  -5  10       13.07        7.74      1.37 o
  -2  -5  10       26.67       27.00      1.70 o
  -1  -5  10        0.19       -1.05      1.05 o
   0  -5  10        1.76        2.15      1.19 o
   1  -5  10       10.27        8.52      1.58 o
   2  -5  10        3.50        0.50      1.77 o
   3  -5  10       13.96       13.50      2.49 o
   4  -5  10        0.66        0.32      2.07 o
   5  -5  10        0.99       -1.86      1.86 o
   6  -5  10        2.08       -0.91      1.73 o
   7  -5  10        0.66        1.34      3.24 o
   8  -5  10        0.87        2.56      2.67 o
   9  -5  10        0.20        0.63      2.10 o
  10  -5  10        0.70        0.72      2.23 o
 -11  -4  10        0.48        0.90      1.49 o
 -10  -4  10        1.78        3.28      1.51 o
  -9  -4  10        0.94        1.87      1.60 o
  -8  -4  10        9.94       10.10      1.50 o
  -7  -4  10       35.21       33.61      1.92 o
  -6  -4  10        5.96       10.10      1.44 o
  -5  -4  10        0.82       -0.28      1.21 o
  -4  -4  10        0.60       -1.31      1.31 o
  -3  -4  10        4.60        3.84      1.21 o
  -2  -4  10        5.53        3.00      1.37 o
  -1  -4  10        6.00        2.40      1.14 o
   0  -4  10       11.61        9.96      1.28 o
   1  -4  10        1.34       -0.74      1.02 o
   2  -4  10        0.14       -1.22      1.22 o
   3  -4  10       16.44       18.31      2.18 o
   4  -4  10       33.62       28.77      2.37 o
   5  -4  10        9.39       12.94      1.99 o
   6  -4  10        1.16       -0.22      1.72 o
   7  -4  10        5.97        3.96      2.38 o
   8  -4  10        4.96        4.66      2.54 o
   9  -4  10        0.31       -1.90      1.90 o
  10  -4  10        0.00       -1.95      2.08 o
 -11  -3  10        2.67        2.76      1.50 o
 -10  -3  10       10.29       12.71      1.66 o
  -9  -3  10       20.14       19.80      1.81 o
  -8  -3  10        0.44       -0.86      1.32 o
  -7  -3  10        7.93        9.65      1.37 o
  -6  -3  10       63.76       61.46      3.16 o
  -5  -3  10        2.20        2.04      1.20 o
  -4  -3  10       24.38       22.75      1.52 o
  -3  -3  10       52.97       38.47      1.75 o
  -2  -3  10       39.70       38.16      1.74 o
  -1  -3  10       14.53       12.16      1.27 o
   0  -3  10        3.30       -0.37      0.98 o
   1  -3  10        1.18       -0.18      0.85 o
   2  -3  10        8.31       11.03      1.42 o
   3  -3  10      215.33      211.01      4.70 o
   4  -3  10       12.70       13.71      1.61 o
   5  -3  10        7.79        7.63      1.49 o
   6  -3  10        0.68        0.66      1.34 o
   7  -3  10       10.51       11.01      2.05 o
   8  -3  10        2.41       -0.36      1.46 o
   9  -3  10        0.36       -0.81      2.53 o
  10  -3  10        1.77        2.50      1.76 o
  11  -3  10       15.59       16.90      2.33 o
 -12  -2  10        0.00       -1.33      1.33 o
 -11  -2  10        4.24        4.61      1.50 o
 -10  -2  10       33.56       36.58      2.18 o
  -9  -2  10        9.46       14.14      1.74 o
  -8  -2  10       26.64       27.87      1.91 o
  -7  -2  10        9.26        8.04      1.25 o
  -6  -2  10       34.16       26.24      2.17 o
  -5  -2  10        0.70       -0.71      1.05 o
  -4  -2  10       25.49       19.80      1.37 o
  -3  -2  10        0.22       -0.92      0.92 o
  -2  -2  10       60.80       61.66      2.09 o
  -1  -2  10       51.65       38.85      1.51 o
   0  -2  10        0.14       -0.72      0.72 o
   1  -2  10        1.47       -0.18      0.81 o
   2  -2  10      119.75      122.07      2.62 o
   3  -2  10       23.21       26.16      1.53 o
   4  -2  10      156.22      147.89      3.71 o
   5  -2  10        0.03       -0.56      1.17 o
   6  -2  10        5.45        8.89      1.50 o
   7  -2  10        4.24        3.62      1.41 o
   8  -2  10        2.35        0.06      1.42 o
   9  -2  10        0.11        0.21      1.99 o
  10  -2  10        1.39        1.24      1.67 o
  11  -2  10        5.55        5.48      1.95 o
 -12  -1  10        0.12        0.12      1.39 o
 -11  -1  10        0.93        0.50      1.38 o
 -10  -1  10       10.50       11.05      2.31 o
  -9  -1  10        0.77        1.08      1.31 o
  -8  -1  10       39.29       42.14      2.24 o
  -7  -1  10       54.06       51.27      2.05 o
  -6  -1  10        1.60        1.88      0.98 o
  -5  -1  10        1.80        0.73      0.97 o
  -4  -1  10       43.67       50.74      1.74 o
  -3  -1  10        1.75        1.14      0.83 o
  -2  -1  10       78.73       78.73      1.89 o
  -1  -1  10        5.14        3.28      0.72 o
   0  -1  10        3.32        2.18      0.81 o
   1  -1  10       18.83       18.05      1.63 o
   2  -1  10       20.10       18.94      1.23 o
   3  -1  10       91.69       81.52      2.17 o
   4  -1  10      155.94      152.21      3.68 o
   5  -1  10      325.75      328.08      6.05 o
   6  -1  10       32.63       28.31      1.86 o
   7  -1  10       57.59       66.49      2.69 o
   8  -1  10        1.08        0.57      1.40 o
   9  -1  10        8.81        8.18      1.65 o
  10  -1  10        9.37       11.85      1.85 o
  11  -1  10        0.43        2.22      1.75 o
  12  -1  10        5.79       10.26      2.02 o
 -12   0  10        1.44        2.12      1.46 o
 -11   0  10        6.38        8.01      1.59 o
 -10   0  10       17.45       19.80      1.56 o
  -9   0  10       75.60       74.42      2.63 o
  -8   0  10       10.36        8.63      1.17 o
  -7   0  10       24.31       24.37      1.47 o
  -6   0  10       17.01       14.88      1.20 o
  -5   0  10      208.37      204.14      3.79 o
  -4   0  10      192.74      198.60      3.28 o
  -3   0  10       94.10       95.36      2.16 o
  -2   0  10       18.91       21.37      1.04 o
  -1   0  10       61.65       74.14      1.74 o
   0   0  10      127.96      123.14      2.41 o
   1   0  10       71.41       66.37      1.82 o
   2   0  10      121.66      126.23      2.54 o
   3   0  10      189.66      195.69      3.35 o
   4   0  10        1.48        1.90      1.00 o
   5   0  10       11.48        7.70      1.77 o
   6   0  10        0.04        0.15      1.19 o
   7   0  10       24.36       37.40      2.47 o
   8   0  10       16.76       16.79      1.75 o
   9   0  10       61.73       70.11      2.88 o
  10   0  10       27.27       22.45      1.99 o
  11   0  10        2.57        3.01      1.63 o
  12   0  10        0.04        3.11      1.79 o
 -12   1  10        7.91        9.51      1.69 o
 -11   1  10        0.05       -1.73      1.73 o
 -10   1  10        0.06       -1.06      1.33 o
  -9   1  10        0.03       -0.89      1.26 o
  -8   1  10       28.44       28.18      2.18 o
  -7   1  10       31.28       28.65      1.62 o
  -6   1  10      111.38      112.67      2.64 o
  -5   1  10        1.42        2.61      0.84 o
  -4   1  10       12.99       13.79      1.07 o
  -3   1  10       14.69       14.31      1.03 o
  -2   1  10       23.34       23.82      1.06 o
  -1   1  10      213.61      226.36      3.54 o
   0   1  10        0.17       -0.11      0.66 o
   1   1  10        5.87        7.15      0.86 o
   2   1  10        1.08        0.28      0.78 o
   3   1  10      268.67      245.13      3.83 o
   4   1  10       33.90       41.56      1.44 o
   5   1  10       22.44       26.27      1.68 o
   6   1  10      121.40      108.77      3.11 o
   7   1  10       14.46       15.64      1.39 o
   8   1  10       19.60       25.08      1.89 o
   9   1  10        3.37        3.16      1.46 o
  10   1  10       22.74       17.61      1.93 o
  11   1  10        8.74        8.36      1.73 o
  12   1  10        0.87        1.90      1.67 o
 -12   2  10        0.33       -0.69      1.51 o
 -11   2  10        0.36       -1.45      1.55 o
 -10   2  10        1.56        0.36      1.35 o
  -9   2  10       10.18        9.29      1.62 o
  -8   2  10       24.12       25.20      1.67 o
  -7   2  10        1.02       -0.96      1.08 o
  -6   2  10        0.14       -1.05      1.05 o
  -5   2  10      259.80      251.36      3.86 o
  -4   2  10      127.11      138.67      2.45 o
  -3   2  10        8.85       12.63      0.94 o
  -2   2  10      100.14       88.61      1.79 o
  -1   2  10      205.40      196.35      3.23 o
   0   2  10        3.00        4.03      1.05 o
   1   2  10      177.21      175.63      2.97 o
   2   2  10      395.97      412.02      6.01 o
   3   2  10       81.24       67.19      1.90 o
   4   2  10      155.71      150.39      2.56 o
   5   2  10      238.88      248.79      4.85 o
   6   2  10        1.09        0.01      1.01 o
   7   2  10        2.73        0.55      1.06 o
   8   2  10        0.18       -0.45      1.28 o
   9   2  10       13.41       17.91      1.72 o
  10   2  10        4.71        2.60      1.44 o
  11   2  10        3.33       -0.08      1.48 o
  12   2  10        1.24       -1.46      1.46 o
 -12   3  10        6.07        4.10      1.65 o
 -11   3  10       10.48       13.05      1.82 o
 -10   3  10        1.79        0.58      1.41 o
  -9   3  10       18.95       13.35      2.80 o
  -8   3  10       40.98       41.81      2.29 o
  -7   3  10       37.50       33.19      2.47 o
  -6   3  10       21.67       16.58      2.33 o
  -5   3  10       91.16       98.09      2.58 o
  -4   3  10       57.90       59.63      2.04 o
  -3   3  10      185.12      161.11      4.20 o
  -2   3  10      338.55      354.81      3.99 o
  -1   3  10       90.73       85.90      2.43 o
   0   3  10        6.53        5.89      0.85 o
   1   3  10      343.84      325.47      4.57 o
   2   3  10       41.03       31.16      1.44 o
   3   3  10       51.06       51.93      1.72 o
   4   3  10      222.98      228.95      3.59 o
   5   3  10       74.27       82.19      2.33 o
   6   3  10       34.44       32.95      1.64 o
   7   3  10       13.10       13.02      1.47 o
   8   3  10       60.24       54.55      2.42 o
   9   3  10       14.86       18.10      1.72 o
  10   3  10       49.20       49.62      2.39 o
  11   3  10       35.77       38.11      2.53 o
  12   3  10        5.95        6.37      1.71 o
  13   3  10        4.64       13.23      3.56 o
 -12   4  10        0.14       -0.25      1.57 o
 -11   4  10        0.13       -1.50      1.50 o
 -10   4  10        0.69        1.26      1.50 o
  -9   4  10        0.57        1.38      1.49 o
  -8   4  10        0.34       -0.80      1.35 o
  -7   4  10       11.76       12.18      1.63 o
  -6   4  10       47.66       41.59      2.30 o
  -5   4  10       65.45       60.49      2.23 o
  -4   4  10      129.53      132.19      2.72 o
  -3   4  10      819.79      826.93      9.12 o
  -2   4  10       20.47       18.03      0.98 o
  -1   4  10       23.70       17.78      0.94 o
   0   4  10        2.74        1.13      0.80 o
   1   4  10      243.12      239.32      3.69 o
   2   4  10       30.42       24.96      1.56 o
   3   4  10        4.10        1.95      0.69 o
   4   4  10       25.00       27.26      1.28 o
   5   4  10      111.96      115.18      2.58 o
   6   4  10      247.51      243.35      4.23 o
   7   4  10       14.32        8.42      1.36 o
   8   4  10        2.84        3.02      1.31 o
   9   4  10        6.11        4.52      1.42 o
  10   4  10        4.34        1.88      1.96 o
  11   4  10       11.37       15.52      1.86 o
  12   4  10       18.72       17.71      1.96 o
  13   4  10        6.03        8.54      3.27 o
 -12   5  10       11.28       15.70      2.14 o
 -11   5  10        7.41       10.18      2.78 o
 -10   5  10        0.02       -0.35      1.55 o
  -9   5  10        2.35        1.47      1.57 o
  -8   5  10       20.40       20.68      2.02 o
  -7   5  10        8.59       11.22      1.72 o
  -6   5  10        8.29        7.82      1.66 o
  -5   5  10       25.00       20.28      1.69 o
  -4   5  10       18.02       13.23      1.56 o
  -3   5  10       15.65       10.48      1.17 o
  -2   5  10      138.50      145.20      2.60 o
  -1   5  10      138.78      143.71      3.71 o
   0   5  10      287.81      275.65      3.79 o
   1   5  10       45.50       52.51      1.72 o
   2   5  10       64.38       65.84      1.74 o
   3   5  10       90.55       89.63      1.95 o
   4   5  10      138.97      134.82      3.10 o
   5   5  10      324.57      307.85      4.94 o
   6   5  10       13.92        8.71      1.50 o
   7   5  10        8.89        6.50      1.34 o
   8   5  10        0.78       -0.77      1.35 o
   9   5  10        2.16       -1.27      1.27 o
  10   5  10        0.21       -0.38      1.36 o
  11   5  10        0.31       -1.63      1.63 o
  12   5  10       13.83       18.31      2.02 o
 -11   6  10        9.13       13.83      3.07 o
 -10   6  10       29.06       34.53      2.69 o
  -9   6  10       84.98       88.24      3.65 o
  -8   6  10        6.57        5.03      1.71 o
  -7   6  10       28.93       25.91      3.05 o
  -6   6  10       34.57       29.20      2.25 o
  -5   6  10      164.14      151.52      3.78 o
  -4   6  10        0.04       -1.19      1.19 o
  -3   6  10      100.67      106.53      3.15 o
  -2   6  10      196.66      188.08      3.79 o
  -1   6  10       55.77       61.70      2.07 o
   0   6  10        0.06       -0.75      0.75 o
   1   6  10        7.46        7.86      0.87 o
   2   6  10       29.03       30.81      1.53 o
   3   6  10       30.24       31.49      2.15 o
   4   6  10       74.69       77.29      2.22 o
   5   6  10        0.52       -0.98      0.98 o
   6   6  10        1.37        0.63      0.98 o
   7   6  10       77.72       69.62      2.56 o
   8   6  10       88.92       86.84      2.87 o
   9   6  10       27.77       31.67      1.99 o
  10   6  10        0.85       -1.16      1.37 o
  11   6  10       24.57       31.51      2.20 o
  12   6  10       11.60        8.95      2.05 o
 -11   7  10       16.86       22.36      2.58 o
 -10   7  10        0.46        1.35      1.92 o
  -9   7  10        0.90       -0.82      1.81 o
  -8   7  10        4.01        2.62      1.74 o
  -7   7  10       66.54       76.23      3.43 o
  -6   7  10       11.15       10.17      1.92 o
  -5   7  10       16.38       13.14      1.73 o
  -4   7  10       24.83       19.38      1.52 o
  -3   7  10      131.19      123.30      3.45 o
  -2   7  10       72.63       82.23      2.84 o
  -1   7  10        0.58       -0.68      0.68 o
   0   7  10        1.68       -0.60      0.87 o
   1   7  10      131.71      113.55      2.16 o
   2   7  10       35.43       37.46      1.57 o
   3   7  10        0.28       -0.86      0.86 o
   4   7  10       18.51       19.25      1.38 o
   5   7  10       44.96       39.21      1.71 o
   6   7  10       70.49       56.05      2.35 o
   7   7  10        0.90       -0.55      1.21 o
   8   7  10       17.73       19.37      1.73 o
   9   7  10        0.78       -0.37      1.37 o
  10   7  10       32.19       35.92      2.18 o
  11   7  10       20.58       23.53      2.06 o
  12   7  10        0.00       -2.03      2.03 o
 -10   8  10        1.78        0.77      1.95 o
  -9   8  10       14.75       18.27      3.20 o
  -8   8  10        0.10       -2.81      2.81 o
  -7   8  10        1.70       -0.78      1.75 o
  -6   8  10        1.88       -1.60      1.60 o
  -5   8  10        9.23        7.97      1.62 o
  -4   8  10        0.18       -1.42      1.66 o
  -3   8  10        0.05        0.16      1.48 o
  -2   8  10       14.42       19.34      1.78 o
  -1   8  10        9.51        9.14      1.36 o
   0   8  10       24.69       26.75      1.44 o
   1   8  10       37.63       35.58      1.77 o
   2   8  10       39.39       39.49      1.55 o
   3   8  10       40.21       33.41      1.55 o
   4   8  10       15.42       16.87      1.95 o
   5   8  10        0.09       -0.89      0.97 o
   6   8  10       80.98       78.48      2.71 o
   7   8  10        3.94        4.33      1.33 o
   8   8  10        8.91        8.29      1.48 o
   9   8  10        0.12       -1.35      1.35 o
  10   8  10        0.45       -0.68      1.93 o
  11   8  10        7.45        5.81      2.55 o
  12   8  10        1.12        1.46      1.64 o
 -10   9  10        5.94        8.46      2.27 o
  -9   9  10        0.04       -1.86      1.86 o
  -8   9  10        2.51       -1.26      1.82 o
  -7   9  10        5.09        7.01      2.04 o
  -6   9  10        9.94       10.47      2.01 o
  -5   9  10        2.66       -0.45      1.87 o
  -4   9  10       22.88       13.52      2.32 o
  -3   9  10       35.66       34.57      1.95 o
  -2   9  10       21.78       23.51      1.93 o
  -1   9  10        8.05        8.61      1.95 o
   0   9  10        9.39       10.86      2.24 o
   1   9  10        0.23        0.00      1.24 o
   2   9  10        0.02       -1.21      1.21 o
   3   9  10       24.80       25.27      1.85 o
   4   9  10        3.20        5.57      1.42 o
   5   9  10        2.53        0.95      1.11 o
   6   9  10       24.05       32.42      1.91 o
   7   9  10       32.95       32.01      2.61 o
   8   9  10        8.66        7.29      1.53 o
   9   9  10        2.93        3.44      1.51 o
  10   9  10        1.40       -1.57      1.57 o
  11   9  10       13.66       15.50      1.97 o
  -9  10  10        0.33       -1.90      1.90 o
  -8  10  10        0.04       -0.56      1.91 o
  -7  10  10        0.72       -1.45      3.17 o
  -6  10  10        4.09        5.61      2.55 o
  -5  10  10       58.73       70.13      6.90 o
  -4  10  10        6.09        8.75      2.18 o
  -3  10  10        1.81        2.88      2.02 o
  -2  10  10        7.84        9.82      2.00 o
  -1  10  10       14.16       11.73      2.05 o
   0  10  10        1.48       -0.19      1.71 o
   1  10  10        0.49       -1.41      1.41 o
   2  10  10        9.93       11.65      1.71 o
   3  10  10        3.78        2.92      1.52 o
   4  10  10        4.62        2.69      1.54 o
   5  10  10        0.00        2.49      3.76 o
   6  10  10       20.03       15.35      2.86 o
   7  10  10        3.49        2.02      2.22 o
   8  10  10       21.67       22.11      2.33 o
   9  10  10        6.11        7.72      1.74 o
  10  10  10       11.65        7.88      1.90 o
  11  10  10        2.31        5.60      3.61 o
  -8  11  10        2.56        1.93      2.72 o
  -7  11  10        0.94       -0.61      2.63 o
  -6  11  10       17.87       28.78      3.57 o
  -5  11  10        0.53       -3.09      3.09 o
  -4  11  10       11.91       15.33      3.04 o
  -3  11  10       31.59       36.98      2.85 o
  -2  11  10       24.54       31.73      2.79 o
  -1  11  10        0.04       -0.54      1.73 o
   0  11  10        0.09       -0.76      1.84 o
   1  11  10        3.67        0.84      2.63 o
   2  11  10       69.26       71.07      3.27 o
   3  11  10       10.22        7.47      1.80 o
   4  11  10        2.59        2.11      1.58 o
   5  11  10        8.44        7.21      2.03 o
   6  11  10       20.58       18.05      2.24 o
   7  11  10       20.89       23.75      3.02 o
   8  11  10       27.47       32.94      2.72 o
   9  11  10        0.13       -1.83      1.83 o
  10  11  10        2.64        1.17      2.38 o
  -7  12  10        3.64        2.24      3.34 o
  -6  12  10        0.43        6.33      3.70 o
  -5  12  10       12.26       18.25      4.52 o
  -4  12  10        0.00        4.19      2.73 o
  -3  12  10        9.01        6.69      2.69 o
  -2  12  10        8.50        8.15      2.33 o
  -1  12  10        0.77        2.37      2.11 o
   0  12  10        5.23        4.39      2.14 o
   1  12  10        3.72        5.24      2.25 o
   2  12  10        1.15        0.86      1.98 o
   3  12  10        0.32        2.40      1.71 o
   4  12  10        8.34       10.00      2.35 o
   5  12  10        2.38        1.14      2.03 o
   6  12  10        4.77        3.10      2.10 o
   7  12  10        7.15        8.38      2.21 o
   8  12  10        4.83        6.34      2.18 o
   9  12  10        0.79       -1.94      1.94 o
  -6  13  10        0.16       -0.04      3.77 o
  -5  13  10        0.43       -2.56      3.45 o
  -4  13  10        0.00        1.26      2.81 o
  -3  13  10        0.12       -2.14      2.64 o
  -2  13  10        1.06        2.90      3.45 o
  -1  13  10        3.73        8.16      2.41 o
   0  13  10        0.01       -1.38      2.09 o
   1  13  10        3.42        4.22      2.55 o
   2  13  10        2.19        2.78      2.54 o
   3  13  10        0.76        4.57      3.28 o
   4  13  10        2.54        0.51      2.18 o
   5  13  10       13.40       15.19      2.67 o
   6  13  10        1.77        2.09      2.26 o
   7  13  10        2.34        2.93      2.72 o
   8  13  10        0.04       -1.87      1.87 o
  -4  14  10        4.05       11.99      4.62 o
  -3  14  10        8.58        9.60      3.12 o
  -2  14  10        0.32       -1.58      2.71 o
  -1  14  10        0.02       -1.16      2.34 o
   0  14  10        0.02       -2.22      2.22 o
   1  14  10        2.31        3.40      2.46 o
   2  14  10        1.84        5.91      3.55 o
   3  14  10        0.31       -0.65      3.48 o
   4  14  10       19.11       31.55      9.37 o
   5  14  10        9.81       11.24      7.36 o
   6  14  10        1.72        1.12      2.39 o
   0  15  10        3.04        0.80      2.60 o
   1  15  10        0.76        0.77      2.69 o
   2  15  10        6.89       12.85      3.97 o
   3  15  10        9.76        9.19      4.04 o
  -4  -9  11        0.71       -1.02      2.43 o
  -3  -9  11        0.00       -2.58      2.70 o
  -2  -9  11        0.20       -1.74      2.83 o
  -1  -9  11        3.28        4.99      3.12 o
   0  -9  11        1.17       -1.34      2.65 o
   1  -9  11        8.23       10.39      2.64 o
   2  -9  11        3.29        3.77      2.42 o
   3  -9  11        0.09        0.10      2.93 o
  -6  -8  11       12.58       17.33      4.60 o
  -5  -8  11        1.38        5.09      2.14 o
  -4  -8  11        3.69        1.42      2.52 o
  -3  -8  11        9.67       10.64      3.67 o
  -2  -8  11        0.11        0.46      2.47 o
  -1  -8  11        0.25       -2.58      2.81 o
   0  -8  11        0.76        1.51      2.10 o
   1  -8  11        1.43        1.10      2.12 o
   2  -8  11        0.11        1.96      2.16 o
   3  -8  11       10.37        4.57      2.49 o
   4  -8  11        0.75        2.45      2.35 o
   5  -8  11        0.24       -1.21      2.62 o
  -7  -7  11        0.16        0.30      1.61 o
  -6  -7  11        0.00       -0.88      1.51 o
  -5  -7  11       15.16       24.45      2.23 o
  -4  -7  11        5.07        5.70      2.55 o
  -3  -7  11       49.26       56.81      3.28 o
  -2  -7  11        1.19       -0.74      2.48 o
  -1  -7  11        1.01        1.81      2.11 o
   0  -7  11        0.01        0.29      1.86 o
   1  -7  11        5.13        5.88      2.09 o
   2  -7  11        8.87        7.96      2.33 o
   3  -7  11        5.17        5.12      2.07 o
   4  -7  11        4.88       -0.68      2.42 o
   5  -7  11        0.95       -2.60      2.60 o
   6  -7  11        1.16       -3.98      3.98 o
   7  -7  11        0.33       -3.27      3.27 o
  -8  -6  11        0.07       -2.02      2.13 o
  -7  -6  11       17.33       20.81      2.01 o
  -6  -6  11       24.71       30.86      2.17 o
  -5  -6  11        5.95        5.31      1.62 o
  -4  -6  11       13.02        8.17      1.68 o
  -3  -6  11       24.25       17.38      1.90 o
  -2  -6  11        1.46       -1.33      1.33 o
  -1  -6  11        8.54        8.87      2.16 o
   0  -6  11        2.09       -1.54      1.74 o
   1  -6  11        0.33        1.84      1.88 o
   2  -6  11        0.13       -0.55      1.87 o
   3  -6  11        0.43       -0.10      1.91 o
   4  -6  11        0.55        0.66      3.18 o
   5  -6  11       35.61       42.02      3.76 o
   6  -6  11        3.57        2.13      2.62 o
   7  -6  11        2.24        1.46      4.09 o
   8  -6  11        0.71       -2.56      3.63 o
  -9  -5  11        1.19        4.69      1.83 o
  -8  -5  11        0.53        0.32      1.43 o
  -7  -5  11        1.84        4.00      1.50 o
  -6  -5  11       37.57       37.47      2.19 o
  -5  -5  11        7.19        7.19      1.54 o
  -4  -5  11       10.31       13.19      1.71 o
  -3  -5  11        0.70       -1.32      1.32 o
  -2  -5  11       11.79        9.72      1.49 o
  -1  -5  11        5.24       10.69      1.41 o
   0  -5  11        0.26       -0.82      1.33 o
   1  -5  11        2.40        4.13      1.85 o
   2  -5  11        0.85       -0.60      1.69 o
   3  -5  11       75.32       63.15      4.57 o
   4  -5  11        8.99        7.60      2.52 o
   5  -5  11        0.13        0.24      4.09 o
   6  -5  11       36.75       46.86      3.80 o
   7  -5  11        5.49        9.43      4.34 o
   8  -5  11        1.62       -2.95      3.84 o
   9  -5  11        0.58        0.51      3.95 o
 -10  -4  11        8.30        9.82      1.77 o
  -9  -4  11        4.99        6.85      1.65 o
  -8  -4  11        0.06       -1.26      1.42 o
  -7  -4  11        0.04       -1.92      1.92 o
  -6  -4  11        0.00       -1.27      1.27 o
  -5  -4  11       36.51       41.28      2.19 o
  -4  -4  11        0.02        0.64      1.28 o
  -3  -4  11       45.66       51.23      2.17 o
  -2  -4  11       45.80       43.48      2.48 o
  -1  -4  11        8.02        6.70      1.81 o
   0  -4  11       15.86       16.90      1.51 o
   1  -4  11       18.91       14.49      1.69 o
   2  -4  11        1.89       -0.90      1.75 o
   3  -4  11       12.18       13.88      2.68 o
   4  -4  11       11.95       17.06      2.61 o
   5  -4  11       82.79       94.97      4.87 o
   6  -4  11        2.97        0.77      1.84 o
   7  -4  11        3.97        6.00      3.70 o
   8  -4  11        0.05       -0.59      2.54 o
   9  -4  11        1.04       -1.90      1.90 o
 -10  -3  11        8.56        7.94      1.75 o
  -9  -3  11        7.55        6.91      2.50 o
  -8  -3  11        6.01        5.01      1.53 o
  -7  -3  11       26.68       30.59      1.87 o
  -6  -3  11       19.23       22.21      1.69 o
  -5  -3  11       20.39       17.32      1.65 o
  -4  -3  11       15.39        7.85      1.45 o
  -3  -3  11      255.73      225.96      4.35 o
  -2  -3  11       21.00       20.96      1.55 o
  -1  -3  11       26.24       33.67      2.17 o
   0  -3  11        9.72        6.79      1.27 o
   1  -3  11       90.94       83.17      3.37 o
   2  -3  11        0.83       -1.85      1.85 o
   3  -3  11        4.38        7.38      1.78 o
   4  -3  11        3.16        1.53      1.66 o
   5  -3  11        0.38        3.28      1.64 o
   6  -3  11       28.44       27.89      2.39 o
   7  -3  11       15.31       15.79      2.86 o
   8  -3  11        0.51       -1.21      2.28 o
   9  -3  11        0.04       -0.76      1.98 o
  10  -3  11        6.38       10.00      2.45 o
 -11  -2  11        0.88        3.08      1.52 o
 -10  -2  11        0.00       -1.25      1.34 o
  -9  -2  11        0.26        1.58      1.41 o
  -8  -2  11        0.32        1.56      1.38 o
  -7  -2  11        0.09        1.30      1.18 o
  -6  -2  11       78.32       75.28      2.66 o
  -5  -2  11       93.24       85.00      2.82 o
  -4  -2  11       13.69       17.53      1.61 o
  -3  -2  11       62.34       61.01      2.27 o
  -2  -2  11      106.95      101.29      2.81 o
  -1  -2  11      275.34      262.28      4.71 o
   0  -2  11        0.00       -0.84      1.05 o
   1  -2  11       32.46       31.98      2.95 o
   2  -2  11       11.69       11.67      1.49 o
   3  -2  11      108.39       96.10      3.63 o
   4  -2  11       47.54       52.89      2.72 o
   5  -2  11        4.68        1.37      1.34 o
   6  -2  11        1.49        1.81      1.40 o
   7  -2  11        6.07        7.68      2.37 o
   8  -2  11        0.10        1.03      1.57 o
   9  -2  11       56.29       58.56      2.91 o
  10  -2  11       10.66       14.92      2.12 o
  11  -2  11        2.43        6.29      2.10 o
 -11  -1  11       17.12       18.79      3.12 o
 -10  -1  11       10.67       13.01      1.72 o
  -9  -1  11        3.75        3.77      1.47 o
  -8  -1  11       12.95       14.90      1.72 o
  -7  -1  11        0.59        1.41      1.13 o
  -6  -1  11        0.02        1.38      1.14 o
  -5  -1  11        8.62        2.55      1.24 o
  -4  -1  11       24.67       24.20      1.50 o
  -3  -1  11      269.78      275.30      4.78 o
  -2  -1  11      150.98      141.50      3.44 o
  -1  -1  11       38.30       31.07      1.75 o
   0  -1  11        0.32        0.41      0.89 o
   1  -1  11        5.37        3.81      0.99 o
   2  -1  11       35.36       32.88      1.61 o
   3  -1  11      179.35      176.54      7.33 o
   4  -1  11       43.02       44.59      2.28 o
   5  -1  11       13.65       19.26      1.75 o
   6  -1  11        4.52        6.33      1.53 o
   7  -1  11      122.14      134.90      4.56 o
   8  -1  11        2.48        1.87      1.62 o
   9  -1  11        0.05        2.94      1.70 o
  10  -1  11        0.04        1.58      1.70 o
  11  -1  11       20.17       24.32      3.33 o
 -11   0  11       11.40       17.07      1.93 o
 -10   0  11       27.42       31.22      1.87 o
  -9   0  11       28.28       30.75      2.10 o
  -8   0  11        1.85        1.10      1.36 o
  -7   0  11        2.83        1.85      1.33 o
  -6   0  11        3.48        6.43      1.43 o
  -5   0  11        7.43        9.32      1.49 o
  -4   0  11        3.99        1.68      1.16 o
  -3   0  11        0.32       -0.84      1.04 o
  -2   0  11        6.05        4.12      1.69 o
  -1   0  11      106.90      109.60      2.61 o
   0   0  11        2.23        2.21      0.85 o
   1   0  11        0.79       -0.03      0.87 o
   2   0  11       96.79      101.01      2.58 o
   3   0  11      254.39      267.77      4.67 o
   4   0  11      360.34      340.94      6.27 o
   5   0  11       20.97       23.13      1.85 o
   6   0  11        4.52        3.65      1.46 o
   7   0  11       60.22       52.02      3.06 o
   8   0  11        4.99        4.92      1.56 o
   9   0  11       43.93       42.31      2.43 o
  10   0  11       13.11       19.76      2.08 o
  11   0  11       11.14       15.62      2.32 o
 -11   1  11       16.69       12.64      1.88 o
 -10   1  11        0.20       -1.38      1.38 o
  -9   1  11        1.31        2.08      1.76 o
  -8   1  11        1.04        0.13      1.18 o
  -7   1  11       59.17       57.78      2.33 o
  -6   1  11       24.72       22.48      1.55 o
  -5   1  11       57.07       56.85      2.59 o
  -4   1  11      180.96      179.75      3.92 o
  -3   1  11        3.41        1.95      1.11 o
  -2   1  11       84.10       76.22      3.58 o
  -1   1  11       36.79       39.99      1.80 o
   0   1  11       44.46       45.16      1.93 o
   1   1  11      346.26      356.68      5.06 o
   2   1  11        0.53        0.26      0.89 o
   3   1  11      740.32      712.50      9.70 o
   4   1  11      102.46      109.20      5.05 o
   5   1  11      217.54      230.93      4.87 o
   6   1  11        1.83        4.22      2.78 o
   7   1  11       37.27       45.83      2.32 o
   8   1  11        1.84        3.40      1.51 o
   9   1  11       11.09       13.38      1.82 o
  10   1  11        1.39        1.92      1.59 o
  11   1  11       11.20       17.17      2.29 o
  12   1  11       14.04       16.39      2.22 o
 -11   2  11       14.70       20.43      2.66 o
 -10   2  11       20.14       18.51      1.92 o
  -9   2  11       29.01       29.07      2.14 o
  -8   2  11        9.50       12.15      1.69 o
  -7   2  11       28.41       27.28      2.01 o
  -6   2  11        0.54        1.28      1.13 o
  -5   2  11      187.00      192.68      4.13 o
  -4   2  11      147.61      145.77      3.16 o
  -3   2  11        1.68        0.39      1.24 o
  -2   2  11       17.17       14.79      1.15 o
  -1   2  11      129.51      132.14      2.69 o
   0   2  11       62.53       60.44      2.00 o
   1   2  11      527.83      498.95      6.52 o
   2   2  11       35.87       39.28      1.72 o
   3   2  11      611.19      629.91      9.86 o
   4   2  11      373.42      369.23      6.57 o
   5   2  11      748.97      775.84     11.78 o
   6   2  11        1.12        1.98      1.99 o
   7   2  11       20.75       20.36      1.74 o
   8   2  11        0.05        0.41      1.33 o
   9   2  11        0.35       -0.35      1.41 o
  10   2  11        6.09        1.07      1.54 o
  11   2  11        0.03       -1.18      1.53 o
  12   2  11        0.07       -1.54      1.54 o
 -11   3  11        0.06       -1.47      1.56 o
 -10   3  11        6.13        4.59      1.68 o
  -9   3  11        0.23       -1.41      1.41 o
  -8   3  11       10.63       10.36      1.67 o
  -7   3  11       38.23       40.94      2.36 o
  -6   3  11        7.11        5.33      1.53 o
  -5   3  11        8.29       11.05      1.57 o
  -4   3  11        5.06        3.03      1.22 o
  -3   3  11      342.48      357.06      5.61 o
  -2   3  11       38.53       50.62      2.47 o
  -1   3  11      441.56      415.82      5.69 o
   0   3  11        8.04        6.07      1.07 o
   1   3  11       60.37       52.69      1.79 o
   2   3  11        7.04        3.09      0.89 o
   3   3  11      156.26      143.55      3.22 o
   4   3  11      243.46      233.74      4.84 o
   5   3  11      132.60      132.54      3.53 o
   6   3  11       14.60       13.21      1.33 o
   7   3  11       24.38       23.98      1.82 o
   8   3  11       30.42       29.50      1.97 o
   9   3  11       12.33       10.82      1.65 o
  10   3  11        0.62        0.63      1.49 o
  11   3  11        2.20        2.43      1.61 o
  12   3  11        4.71        4.22      1.80 o
 -11   4  11        0.72        0.37      1.64 o
 -10   4  11        2.85        2.65      1.65 o
  -9   4  11        1.06        2.31      1.61 o
  -8   4  11        1.60        2.74      1.55 o
  -7   4  11       10.58        8.65      1.75 o
  -6   4  11       14.92       14.45      1.83 o
  -5   4  11     1136.11     1166.99     16.64 o
  -4   4  11      403.26      417.16      7.16 o
  -3   4  11      204.08      199.57      4.60 o
  -2   4  11       20.84       19.59      1.29 o
  -1   4  11      625.81      618.88      8.56 o
   0   4  11       24.52       27.06      1.82 o
   1   4  11       51.00       52.81      1.79 o
   2   4  11       53.23       48.17      1.92 o
   3   4  11       12.14        7.48      1.36 o
   4   4  11       11.56        7.82      1.47 o
   5   4  11       57.97       53.66      2.06 o
   6   4  11        0.04       -0.99      0.99 o
   7   4  11       99.50      115.22      3.31 o
   8   4  11        5.27        1.52      1.34 o
   9   4  11       87.89      103.52      4.86 o
  10   4  11       37.89       41.24      2.36 o
  11   4  11        4.22        4.59      1.96 o
  12   4  11        0.13       -0.81      1.61 o
 -11   5  11        0.67        2.75      1.77 o
 -10   5  11        0.45        2.81      1.72 o
  -9   5  11        2.92       -0.06      1.62 o
  -8   5  11        6.66        8.88      2.15 o
  -7   5  11      158.35      167.50      4.74 o
  -6   5  11        0.05        0.35      1.60 o
  -5   5  11        1.59       -1.52      1.52 o
  -4   5  11      151.04      134.81      3.72 o
  -3   5  11      609.58      618.37     10.54 o
  -2   5  11       21.67       19.97      1.69 o
  -1   5  11       24.97       22.98      1.31 o
   0   5  11        8.65        4.74      0.99 o
   1   5  11       56.78       52.44      1.81 o
   2   5  11       45.56       31.56      1.67 o
   3   5  11       61.09       59.86      2.36 o
   4   5  11       75.78       66.59      2.22 o
   5   5  11      223.21      232.90      4.20 o
   6   5  11        0.54       -1.46      1.46 o
   7   5  11       47.49       46.39      2.23 o
   8   5  11        9.22        9.52      1.50 o
   9   5  11        4.57        6.60      1.60 o
  10   5  11       12.08       12.35      1.81 o
  11   5  11       12.29       10.94      1.86 o
  12   5  11        0.02       -1.62      1.62 o
 -11   6  11        4.54        3.56      1.96 o
 -10   6  11        0.20        4.67      1.82 o
  -9   6  11        0.02        1.79      1.79 o
  -8   6  11        0.00        1.04      1.70 o
  -7   6  11      123.12      113.83      4.31 o
  -6   6  11        0.07       -1.57      1.57 o
  -5   6  11      176.33      166.23      4.89 o
  -4   6  11        7.86        5.17      1.65 o
  -3   6  11        8.61        5.98      1.61 o
  -2   6  11        2.20        1.47      1.24 o
  -1   6  11        5.35        4.18      1.07 o
   0   6  11        1.68        0.49      0.83 o
   1   6  11       14.09       14.60      1.20 o
   2   6  11      122.35      114.07      2.80 o
   3   6  11      118.46      107.12      2.64 o
   4   6  11       24.37       24.40      1.84 o
   5   6  11        0.24       -0.96      0.96 o
   6   6  11        0.70       -0.29      1.05 o
   7   6  11       12.17       16.46      1.62 o
   8   6  11        0.61       -1.23      1.23 o
   9   6  11       59.38       64.11      2.81 o
  10   6  11       34.31       39.52      2.37 o
  11   6  11        5.32        5.45      1.74 o
  12   6  11        0.49        1.35      1.69 o
 -10   7  11        0.04        3.20      1.93 o
  -9   7  11       14.37       15.25      2.19 o
  -8   7  11        0.88       -0.85      1.70 o
  -7   7  11       18.55       20.26      2.49 o
  -6   7  11        2.96        1.89      1.76 o
  -5   7  11       11.73        4.71      1.69 o
  -4   7  11      109.63      118.63      3.07 o
  -3   7  11       30.61       28.96      2.06 o
  -2   7  11       21.99       19.58      1.73 o
  -1   7  11       11.74       13.01      1.50 o
   0   7  11       17.23       17.38      1.24 o
   1   7  11      233.74      214.18      3.25 o
   2   7  11        8.31        3.69      1.06 o
   3   7  11       15.44       19.53      1.37 o
   4   7  11        2.75        3.16      1.07 o
   5   7  11       38.30       30.98      1.60 o
   6   7  11       26.71       24.71      1.74 o
   7   7  11        0.02        0.65      1.21 o
   8   7  11        2.01       -0.40      2.04 o
   9   7  11       40.50       51.76      2.49 o
  10   7  11       34.18       39.65      3.68 o
  11   7  11       18.76       25.76      2.70 o
  12   7  11        1.60       -1.32      2.88 o
 -10   8  11        0.14        0.70      2.05 o
  -9   8  11       24.46       27.32      2.71 o
  -8   8  11        0.66        0.34      1.87 o
  -7   8  11        3.35        5.53      1.97 o
  -6   8  11        4.11       -0.11      1.71 o
  -5   8  11        0.78       -1.41      1.41 o
  -4   8  11        1.34       -1.37      1.37 o
  -3   8  11       13.89       14.06      1.87 o
  -2   8  11        1.04        0.88      1.34 o
  -1   8  11       40.05       39.67      2.53 o
   0   8  11        0.01       -1.11      1.11 o
   1   8  11       30.18       24.03      1.83 o
   2   8  11       49.80       47.49      2.28 o
   3   8  11      399.38      382.31      5.94 o
   4   8  11       12.40       10.25      1.26 o
   5   8  11       18.11       22.33      1.53 o
   6   8  11        7.70        9.49      1.50 o
   7   8  11        0.65       -0.15      1.31 o
   8   8  11        0.88        0.94      1.41 o
   9   8  11        0.63       -0.57      1.44 o
  10   8  11        0.05       -0.59      2.39 o
  11   8  11        1.44        0.25      1.66 o
  -9   9  11        0.75        1.21      2.06 o
  -8   9  11        0.67       -1.31      1.86 o
  -7   9  11        8.35        4.92      2.34 o
  -6   9  11        0.78       -1.74      1.80 o
  -5   9  11       12.45       13.32      2.22 o
  -4   9  11        0.23       -0.59      1.46 o
  -3   9  11        0.27        2.58      1.90 o
  -2   9  11       12.51       12.28      2.17 o
  -1   9  11      108.59       99.96      4.79 o
   0   9  11       40.08       40.13      3.24 o
   1   9  11       67.78       65.18      3.46 o
   2   9  11       29.37       19.79      1.90 o
   3   9  11        0.14       -1.14      1.37 o
   4   9  11       13.18        8.73      1.68 o
   5   9  11       92.30       91.92      3.25 o
   6   9  11       16.54       15.38      1.63 o
   7   9  11       11.51       14.93      1.73 o
   8   9  11        4.90        4.00      1.57 o
   9   9  11        4.89        4.55      1.64 o
  10   9  11       10.23        9.09      1.84 o
  11   9  11        1.07       -1.58      1.58 o
  -8  10  11        0.00       -0.06      2.53 o
  -7  10  11       13.18       10.36      2.90 o
  -6  10  11       16.04       17.33      3.12 o
  -5  10  11        3.27        2.63      4.07 o
  -4  10  11        1.16       -1.92      1.92 o
  -3  10  11       36.35       30.95      2.62 o
  -2  10  11       16.33       19.04      2.30 o
  -1  10  11        2.10        2.59      1.80 o
   0  10  11        0.38       -2.04      2.04 o
   1  10  11        3.02       -2.03      2.13 o
   2  10  11        3.40        1.21      1.63 o
   3  10  11       58.30       54.89      2.63 o
   4  10  11        0.17       -1.39      1.39 o
   5  10  11        0.08        0.16      1.76 o
   6  10  11       32.98       34.16      2.64 o
   7  10  11        3.72        0.14      2.64 o
   8  10  11        1.11       -1.85      1.85 o
   9  10  11       17.48       19.41      3.05 o
  10  10  11       14.80       14.28      2.00 o
  -8  11  11        0.02        0.68      3.20 o
  -7  11  11        9.42        4.23      3.77 o
  -6  11  11        0.30       -1.89      3.17 o
  -5  11  11       11.61       10.25      3.95 o
  -4  11  11        0.69        1.71      2.47 o
  -3  11  11        8.05        5.40      2.70 o
  -2  11  11        0.01        0.63      1.95 o
  -1  11  11        3.14        3.11      1.96 o
   0  11  11        0.36        0.05      1.82 o
   1  11  11        2.76        6.04      2.36 o
   2  11  11        3.43        2.21      2.31 o
   3  11  11       28.44       24.53      2.39 o
   4  11  11       26.76       33.73      5.66 o
   5  11  11        2.80        1.02      2.29 o
   6  11  11        0.19       -1.90      2.40 o
   7  11  11        0.04        0.35      1.87 o
   8  11  11        4.61        3.17      2.09 o
   9  11  11        0.42        1.83      2.08 o
  -6  12  11        0.50        0.36      3.74 o
  -5  12  11        3.04       10.25      4.23 o
  -4  12  11        1.86       -0.21      2.61 o
  -3  12  11        0.94       -2.34      2.34 o
  -2  12  11        1.01        3.31      2.14 o
  -1  12  11        1.07        2.76      2.07 o
   0  12  11        1.02        1.27      2.08 o
   1  12  11        3.18        3.04      2.15 o
   2  12  11        0.42       -1.19      2.03 o
   3  12  11       17.06       21.69      3.09 o
   4  12  11        0.69       -2.22      2.22 o
   5  12  11       13.17       13.81      2.76 o
   6  12  11       13.52       16.91      2.94 o
   7  12  11        3.71       -0.28      2.20 o
   8  12  11        0.55       -1.53      2.04 o
  -5  13  11        0.21       -2.45      3.66 o
  -4  13  11        0.48       -1.60      3.34 o
  -3  13  11        0.01        4.62      2.81 o
  -2  13  11        4.92        6.67      3.05 o
  -1  13  11        2.73        3.88      2.41 o
   0  13  11        2.19        8.67      2.85 o
   1  13  11        0.07       -0.93      2.19 o
   2  13  11        5.58        4.75      2.40 o
   3  13  11       32.45       40.24      4.41 o
   4  13  11        0.27        5.02      3.51 o
   5  13  11        3.12        5.55      2.46 o
   6  13  11        9.31        9.99      2.89 o
   7  13  11       16.56       21.60      5.64 o
  -3  14  11        4.10        3.96      6.39 o
  -2  14  11        0.18       -1.15      2.85 o
  -1  14  11       23.82       29.82      3.54 o
   0  14  11        0.00        1.17      2.50 o
   1  14  11        7.05        8.52      2.68 o
   2  14  11        0.45        2.83      4.39 o
   3  14  11        0.17        2.26      3.49 o
   4  14  11        2.17        5.74      3.81 o
   5  14  11        0.04        0.98      4.55 o
  -4  -8  12        0.70       -2.07      2.07 o
  -3  -8  12        4.53        6.36      3.08 o
  -2  -8  12        0.05        1.51      2.71 o
  -1  -8  12       18.93       30.22      6.46 o
   0  -8  12        1.14        1.76      2.98 o
   1  -8  12        6.69       13.14      2.58 o
   2  -8  12        1.16        2.48      2.26 o
   3  -8  12        0.02       -2.16      2.16 o
  -6  -7  12        6.03        6.02      1.84 o
  -5  -7  12        0.35       -0.45      1.91 o
  -4  -7  12        1.88        1.82      2.01 o
  -3  -7  12        0.33       -1.92      1.92 o
  -2  -7  12        0.29        2.62      2.63 o
  -1  -7  12        6.61        7.07      2.75 o
   0  -7  12        1.97        3.60      2.09 o
   1  -7  12       21.44       26.86      3.02 o
   2  -7  12        1.98        1.98      2.19 o
   3  -7  12        0.01        1.18      2.54 o
   4  -7  12        0.32       -1.87      2.76 o
   5  -7  12        0.55       -1.83      3.63 o
  -7  -6  12       23.91       32.73      3.02 o
  -6  -6  12        0.38        4.08      2.20 o
  -5  -6  12       11.00       13.94      1.94 o
  -4  -6  12        8.35       12.57      1.91 o
  -3  -6  12        1.11       -1.20      1.84 o
  -2  -6  12        7.23        7.35      2.03 o
  -1  -6  12        2.14       -0.93      1.90 o
   0  -6  12        7.50        9.18      2.27 o
   1  -6  12       13.31       16.10      2.52 o
   2  -6  12        7.37       13.21      2.44 o
   3  -6  12        0.05       -0.29      2.90 o
   4  -6  12        4.47        4.46      2.57 o
   5  -6  12        4.02        2.43      2.66 o
   6  -6  12        0.22       -3.84      3.84 o
   7  -6  12        9.54       14.23      5.23 o
  -8  -5  12        4.23        4.54      2.68 o
  -7  -5  12        0.74        0.17      2.20 o
  -6  -5  12       12.10       18.98      2.03 o
  -5  -5  12        2.74        2.20      1.52 o
  -4  -5  12        2.95        2.57      1.53 o
  -3  -5  12       12.30       16.88      1.87 o
  -2  -5  12        5.11        3.30      1.74 o
  -1  -5  12       26.73       24.36      2.03 o
   0  -5  12        0.93        0.58      1.86 o
   1  -5  12        3.98        3.05      1.85 o
   2  -5  12        1.16       -1.19      3.22 o
   3  -5  12        0.59        2.27      2.43 o
   4  -5  12        2.32        3.24      2.58 o
   5  -5  12        2.84       -0.72      2.35 o
   6  -5  12        0.47        1.09      2.56 o
   7  -5  12        0.35        1.64      3.84 o
   8  -5  12        1.15        4.09      4.02 o
  -9  -4  12        1.28        3.99      1.68 o
  -8  -4  12        1.09        1.29      1.58 o
  -7  -4  12        5.21        5.38      1.62 o
  -6  -4  12        7.28        6.98      1.56 o
  -5  -4  12        4.25        6.03      1.55 o
  -4  -4  12        0.04       -1.25      1.33 o
  -3  -4  12        4.57        4.07      1.46 o
  -2  -4  12       10.79       15.67      1.95 o
  -1  -4  12       13.64       14.14      1.78 o
   0  -4  12        0.64       -0.76      1.27 o
   1  -4  12       26.38       23.90      2.44 o
   2  -4  12       14.32       13.43      2.55 o
   3  -4  12        5.64        2.76      2.35 o
   4  -4  12        1.44        0.96      2.15 o
   5  -4  12       15.72       27.20      3.33 o
   6  -4  12        0.10        1.00      2.33 o
   7  -4  12       13.84       18.50      4.84 o
   8  -4  12        0.08        7.15      4.16 o
   9  -4  12        3.22        0.92      2.66 o
 -10  -3  12       11.96       12.74      1.91 o
  -9  -3  12        0.04        0.93      1.54 o
  -8  -3  12        2.60        1.73      1.52 o
  -7  -3  12       20.19       27.01      1.96 o
  -6  -3  12        5.49        4.98      1.45 o
  -5  -3  12       16.20       17.56      1.75 o
  -4  -3  12        1.78        3.22      1.38 o
  -3  -3  12        5.50        1.75      1.37 o
  -2  -3  12       39.19       32.71      1.91 o
  -1  -3  12      230.34      208.65      4.35 o
   0  -3  12        0.00        0.91      1.24 o
   1  -3  12       54.89       56.95      3.73 o
   2  -3  12       11.40       12.19      2.54 o
   3  -3  12      156.79      168.86      6.22 o
   4  -3  12       22.90       25.24      5.26 o
   5  -3  12        7.51        4.80      3.74 o
   6  -3  12        1.40        3.64      2.27 o
   7  -3  12        0.08       -2.61      2.70 o
   8  -3  12        0.75        1.67      2.68 o
   9  -3  12        3.94        5.45      2.25 o
 -10  -2  12       15.16       10.14      1.87 o
  -9  -2  12       24.09       27.03      2.16 o
  -8  -2  12        9.10       11.70      1.78 o
  -7  -2  12       14.96       20.95      2.23 o
  -6  -2  12        3.73        6.46      1.39 o
  -5  -2  12       54.48       52.50      2.39 o
  -4  -2  12        0.24        1.30      1.28 o
  -3  -2  12        0.49       -1.11      1.11 o
  -2  -2  12       10.46       10.30      1.42 o
  -1  -2  12       27.86       33.98      1.98 o
   0  -2  12        1.85        2.87      1.28 o
   1  -2  12       36.60       31.73      2.24 o
   2  -2  12        7.56        3.33      2.05 o
   3  -2  12        5.25        8.53      2.58 o
   4  -2  12        8.43       15.81      2.32 o
   5  -2  12        2.39        5.75      1.86 o
   6  -2  12        0.31       -0.95      1.76 o
   7  -2  12       19.92       23.40      4.18 o
   8  -2  12        8.06       12.75      2.31 o
   9  -2  12       10.71        6.98      2.98 o
  10  -2  12        0.46       -1.24      2.20 o
 -10  -1  12        0.07       -0.10      1.70 o
  -9  -1  12        0.35       -0.40      1.42 o
  -8  -1  12        1.73        0.65      1.47 o
  -7  -1  12       46.77       48.56      2.60 o
  -6  -1  12       15.43       15.95      1.60 o
  -5  -1  12       19.42       27.46      1.93 o
  -4  -1  12       26.20       25.90      2.04 o
  -3  -1  12      218.47      188.25      4.30 o
  -2  -1  12       50.74       59.48      2.48 o
  -1  -1  12        1.10       -0.51      1.18 o
   0  -1  12       17.81       14.01      1.51 o
   1  -1  12       11.22       12.59      1.69 o
   2  -1  12        6.21        4.66      1.99 o
   3  -1  12        4.46        6.90      1.74 o
   4  -1  12        0.00       -1.05      1.58 o
   5  -1  12       10.77        6.04      1.84 o
   6  -1  12        3.66        4.48      1.65 o
   7  -1  12       25.35       21.96      2.50 o
   8  -1  12        0.87        3.02      1.67 o
   9  -1  12       17.95       19.47      2.23 o
  10  -1  12        1.58       -1.07      1.79 o
 -11   0  12        0.35        0.23      1.49 o
 -10   0  12       13.21       16.18      1.94 o
  -9   0  12        6.16        5.74      1.66 o
  -8   0  12        0.19       -1.49      1.51 o
  -7   0  12        5.46        2.52      1.47 o
  -6   0  12        4.10        3.22      1.47 o
  -5   0  12      183.32      175.96      4.69 o
  -4   0  12        0.95        1.10      1.82 o
  -3   0  12       64.46       65.89      2.56 o
  -2   0  12       43.11       29.24      1.86 o
  -1   0  12       18.58       19.81      1.63 o
   0   0  12       41.19       40.16      1.98 o
   1   0  12       12.83       19.19      1.38 o
   2   0  12      102.66       91.68      2.97 o
   3   0  12      162.88      189.03      4.52 o
   4   0  12        0.47        2.40      1.48 o
   5   0  12      366.62      358.39      6.82 o
   6   0  12        8.90       10.40      1.69 o
   7   0  12        5.82       11.11      2.20 o
   8   0  12        1.91        0.37      1.56 o
   9   0  12       23.42       21.30      2.73 o
  10   0  12        0.03        0.56      1.72 o
  11   0  12        0.68        0.07      1.89 o
 -11   1  12        4.53        5.42      1.51 o
 -10   1  12       28.93       34.58      2.09 o
  -9   1  12        6.47        9.50      1.51 o
  -8   1  12       16.13       18.78      1.82 o
  -7   1  12       25.76       26.88      2.08 o
  -6   1  12        0.12       -1.29      1.29 o
  -5   1  12       25.04       25.03      2.24 o
  -4   1  12        0.39       -1.14      1.14 o
  -3   1  12      252.85      260.20      5.17 o
  -2   1  12       38.17       39.88      2.00 o
  -1   1  12       27.80       34.67      1.87 o
   0   1  12       10.82        8.09      1.30 o
   1   1  12       19.62       23.08      1.45 o
   2   1  12       19.54       25.02      1.63 o
   3   1  12        0.34        0.18      1.66 o
   4   1  12       94.56      105.92      3.45 o
   5   1  12      398.91      380.05      7.04 o
   6   1  12        0.13        1.02      1.47 o
   7   1  12      264.09      277.10      5.85 o
   8   1  12       22.98       23.35      2.09 o
   9   1  12        8.33        7.14      1.76 o
  10   1  12        2.30        2.38      1.74 o
  11   1  12        0.40        0.93      1.79 o
 -11   2  12        2.44        3.89      1.71 o
 -10   2  12        1.20        0.88      1.61 o
  -9   2  12       13.47       14.48      1.86 o
  -8   2  12        5.10        6.67      1.61 o
  -7   2  12        0.01       -1.18      1.18 o
  -6   2  12        5.75        4.89      1.52 o
  -5   2  12        1.54        2.79      1.50 o
  -4   2  12      249.88      254.85      5.60 o
  -3   2  12       17.24       18.17      1.71 o
  -2   2  12        0.00        0.70      1.20 o
  -1   2  12      340.76      317.70      5.81 o
   0   2  12       40.63       46.14      1.91 o
   1   2  12       26.34       31.84      1.48 o
   2   2  12       31.38       34.72      1.72 o
   3   2  12      437.18      420.68      7.40 o
   4   2  12        7.69        7.08      1.66 o
   5   2  12      352.06      348.99      8.03 o
   6   2  12       16.19       18.96      1.87 o
   7   2  12        2.45       -1.43      1.43 o
   8   2  12        0.77        2.01      1.52 o
   9   2  12       24.10       28.29      3.74 o
  10   2  12        4.97        8.89      1.87 o
  11   2  12        2.68        2.87      1.80 o
 -11   3  12        9.33        6.34      1.85 o
 -10   3  12       10.94        8.99      1.91 o
  -9   3  12        4.13        6.81      1.78 o
  -8   3  12        3.68        3.21      1.57 o
  -7   3  12        8.84       10.66      2.97 o
  -6   3  12       30.06       36.75      3.59 o
  -5   3  12        9.87       11.09      1.96 o
  -4   3  12       88.29       76.06      2.58 o
  -3   3  12      741.46      768.30     11.69 o
  -2   3  12      117.20      115.48      3.26 o
  -1   3  12      203.19      207.69      6.02 o
   0   3  12       27.77       22.55      1.45 o
   1   3  12      536.35      538.54      7.09 o
   2   3  12       82.78       81.64      2.54 o
   3   3  12      627.89      650.50     10.29 o
   4   3  12        3.86        0.40      1.56 o
   5   3  12       19.33       16.52      1.86 o
   6   3  12       25.87       21.88      2.34 o
   7   3  12       48.20       48.68      3.23 o
   8   3  12        7.76       11.64      1.72 o
   9   3  12        0.36       -0.20      1.54 o
  10   3  12        4.96        6.72      2.16 o
  11   3  12        0.44       -1.50      1.71 o
 -11   4  12        5.08        5.60      3.21 o
 -10   4  12       10.54       12.82      1.99 o
  -9   4  12       31.40       36.95      2.54 o
  -8   4  12        6.47        6.11      1.78 o
  -7   4  12        0.61        0.57      1.54 o
  -6   4  12       10.28        8.00      1.80 o
  -5   4  12       35.76       33.55      2.67 o
  -4   4  12       34.22       35.91      1.96 o
  -3   4  12      154.98      155.58      3.56 o
  -2   4  12       21.56       29.35      2.09 o
  -1   4  12      123.87      127.77      4.19 o
   0   4  12        9.27       11.04      1.23 o
   1   4  12      336.13      336.00      5.00 o
   2   4  12        0.38       -1.05      1.05 o
   3   4  12       85.07       77.53      2.93 o
   4   4  12      119.64      103.97      3.31 o
   5   4  12       14.61        8.21      1.34 o
   6   4  12        1.40       -1.12      1.12 o
   7   4  12       10.19       11.02      1.88 o
   8   4  12       18.78       21.37      1.92 o
   9   4  12       40.78       38.58      2.33 o
  10   4  12        2.00        1.04      1.58 o
  11   4  12       23.71       22.42      2.20 o
 -10   5  12        0.98        0.28      1.78 o
  -9   5  12        1.26       -0.08      1.69 o
  -8   5  12        5.42        4.54      2.19 o
  -7   5  12      113.45      121.48      4.13 o
  -6   5  12        0.16        0.21      1.63 o
  -5   5  12      181.51      170.71      4.91 o
  -4   5  12      382.50      396.30      7.16 o
  -3   5  12        0.92        0.36      1.94 o
  -2   5  12       54.47       56.34      2.23 o
  -1   5  12       52.78       48.54      2.20 o
   0   5  12       23.19       15.56      1.39 o
   1   5  12       13.53       16.81      1.44 o
   2   5  12       33.73       33.39      1.95 o
   3   5  12      205.15      226.87      4.85 o
   4   5  12        0.02       -1.33      1.33 o
   5   5  12        0.85       -0.15      1.14 o
   6   5  12        2.62        2.00      1.18 o
   7   5  12        1.65        2.36      1.38 o
   8   5  12        5.85        8.12      1.63 o
   9   5  12        1.81       -0.36      1.51 o
  10   5  12        1.71        2.29      1.66 o
  11   5  12        2.85        0.36      1.71 o
 -10   6  12        1.66        2.27      1.92 o
  -9   6  12       41.47       42.07      2.85 o
  -8   6  12        6.18        9.30      2.32 o
  -7   6  12        4.76        7.07      1.94 o
  -6   6  12       10.69       11.81      2.06 o
  -5   6  12      387.21      383.41      8.24 o
  -4   6  12       76.47       77.35      5.40 o
  -3   6  12       65.06       71.38      3.45 o
  -2   6  12      113.89      103.62      3.29 o
  -1   6  12        0.01        0.22      1.06 o
   0   6  12       21.89       20.51      1.50 o
   1   6  12       35.67       33.89      1.72 o
   2   6  12       10.47        3.99      1.41 o
   3   6  12      148.90      147.92      4.94 o
   4   6  12        9.75        5.39      1.23 o
   5   6  12      189.66      184.87      3.79 o
   6   6  12        4.06        6.49      1.43 o
   7   6  12        4.75        1.67      1.36 o
   8   6  12        6.43        8.39      1.63 o
   9   6  12        1.01       -1.46      1.46 o
  10   6  12        0.81        1.68      1.67 o
  11   6  12       19.04       19.82      2.20 o
 -10   7  12        1.90        4.49      2.00 o
  -9   7  12        6.42        4.61      2.08 o
  -8   7  12        1.83        3.54      1.88 o
  -7   7  12       98.40      109.68      6.26 o
  -6   7  12        8.08        6.77      2.46 o
  -5   7  12        2.85        0.31      1.70 o
  -4   7  12       29.55       24.22      2.06 o
  -3   7  12        8.83        7.26      1.66 o
  -2   7  12        0.01       -1.27      1.27 o
  -1   7  12       10.79       10.73      1.53 o
   0   7  12        3.89        2.66      1.31 o
   1   7  12        0.76       -1.37      1.37 o
   2   7  12      101.49       97.43      2.58 o
   3   7  12      219.35      179.18      3.63 o
   4   7  12       11.46       12.67      1.38 o
   5   7  12       69.16       79.73      2.64 o
   6   7  12        0.63        2.44      1.57 o
   7   7  12       38.15       35.74      2.53 o
   8   7  12       10.87       11.94      1.75 o
   9   7  12        4.07        2.61      1.57 o
  10   7  12        2.41        1.30      1.69 o
  11   7  12        4.47        3.27      1.92 o
  -9   8  12        0.55       -0.20      2.00 o
  -8   8  12        1.91        1.69      1.94 o
  -7   8  12        8.68        4.66      2.03 o
  -6   8  12        8.94        9.04      2.11 o
  -5   8  12       28.28       38.07      4.05 o
  -4   8  12       26.75       22.70      2.11 o
  -3   8  12        0.96        0.51      1.43 o
  -2   8  12        2.70       -1.67      1.67 o
  -1   8  12       19.65       21.54      2.16 o
   0   8  12        0.41        0.50      1.91 o
   1   8  12        2.76        6.17      1.75 o
   2   8  12        3.53        0.33      1.56 o
   3   8  12        6.24        8.35      1.24 o
   4   8  12        1.88       -0.78      1.12 o
   5   8  12       59.98       47.61      2.39 o
   6   8  12        1.54       -0.49      1.27 o
   7   8  12        6.88        9.71      1.61 o
   8   8  12        1.81        0.22      1.60 o
   9   8  12       23.44       25.40      2.13 o
  10   8  12        6.23        3.40      1.74 o
  11   8  12        4.13        4.48      1.83 o
  -9   9  12        1.12       -1.96      2.05 o
  -8   9  12        9.24       11.14      3.29 o
  -7   9  12        2.48        3.09      2.52 o
  -6   9  12        5.70        5.56      2.54 o
  -5   9  12       33.16       35.49      3.90 o
  -4   9  12       31.21       32.20      2.74 o
  -3   9  12       88.07      100.18      4.14 o
  -2   9  12       11.40       12.68      2.61 o
  -1   9  12       17.55       17.87      2.76 o
   0   9  12        1.03        1.66      3.56 o
   1   9  12      255.58      208.31      6.96 o
   2   9  12       39.53       34.31      2.47 o
   3   9  12        1.93       -1.57      1.57 o
   4   9  12       16.23       15.23      2.58 o
   5   9  12       26.59       32.44      2.62 o
   6   9  12        2.76        1.94      2.35 o
   7   9  12       45.71       51.62      3.26 o
   8   9  12        7.81        7.00      1.69 o
   9   9  12        5.75        2.87      1.66 o
  10   9  12        0.03       -0.79      1.62 o
  -8  10  12        0.52        1.96      2.69 o
  -7  10  12        0.05       -4.12      4.45 o
  -6  10  12        8.44        7.64      2.91 o
  -5  10  12        4.54       10.05      4.13 o
  -4  10  12        1.63        1.58      2.55 o
  -3  10  12        2.96       -1.05      2.39 o
  -2  10  12        1.59        3.03      2.00 o
  -1  10  12       36.87       29.36      3.10 o
   0  10  12        0.23       -1.90      1.90 o
   1  10  12        4.08        8.32      2.42 o
   2  10  12       43.88       43.28      3.60 o
   3  10  12        0.05       -1.59      1.59 o
   4  10  12        0.14       -0.81      1.66 o
   5  10  12        4.91        3.74      2.01 o
   6  10  12        0.93        1.49      2.36 o
   7  10  12        2.68        6.87      2.16 o
   8  10  12        1.69        3.37      2.09 o
   9  10  12        0.10       -1.27      2.02 o
  10  10  12        6.87        4.21      5.16 o
  -7  11  12        0.44        1.60      3.77 o
  -6  11  12        5.73        5.62      3.81 o
  -5  11  12        1.51        1.10      3.63 o
  -4  11  12        0.17       -1.54      2.32 o
  -3  11  12        2.25        3.67      2.65 o
  -2  11  12        0.88        5.00      2.04 o
  -1  11  12        0.30        2.61      2.03 o
   0  11  12        0.44        0.15      1.97 o
   1  11  12       25.06       19.29      4.09 o
   2  11  12        1.49        3.16      2.41 o
   3  11  12        8.92        5.42      2.53 o
   4  11  12        4.52        0.87      2.22 o
   5  11  12        0.08        1.50      2.42 o
   6  11  12        1.74       -0.92      2.38 o
   7  11  12        0.98       -2.11      2.37 o
   8  11  12        4.70        7.60      2.36 o
   9  11  12       13.79       16.24      2.65 o
  -6  12  12        0.19       -0.57      3.49 o
  -5  12  12        6.26        9.43      4.38 o
  -4  12  12        4.85        3.74      3.91 o
  -3  12  12        0.17       -0.05      3.66 o
  -2  12  12       18.18       19.54      3.26 o
  -1  12  12        0.92        3.27      2.09 o
   0  12  12       17.54       19.35      3.52 o
   1  12  12        1.01       -2.05      2.05 o
   2  12  12        8.59        8.02      2.83 o
   3  12  12        0.00       -1.65      4.64 o
   4  12  12        2.35        7.65      4.77 o
   5  12  12       26.01       30.36      3.57 o
   6  12  12        0.81       -0.26      2.57 o
   7  12  12       44.81       66.41      7.38 o
   8  12  12        0.01        4.09      2.67 o
  -4  13  12        2.34        0.00      3.88 o
  -3  13  12        0.00        0.74      2.75 o
  -2  13  12       10.15       18.96      7.84 o
  -1  13  12       15.28       22.16      4.27 o
   0  13  12        0.14        0.22      2.26 o
   1  13  12       11.17       17.47      2.86 o
   2  13  12        0.17        1.04      2.28 o
   3  13  12        0.48        4.11      5.18 o
   4  13  12        0.12        3.12      5.18 o
   5  13  12        1.67       -1.35      4.62 o
   6  13  12        7.09       14.41      5.23 o
  -2  14  12        8.03        6.09      3.27 o
  -1  14  12        0.65       -0.12      2.80 o
   0  14  12        4.86        4.26      2.58 o
   1  14  12       11.26       19.52      2.98 o
   2  14  12        0.50        5.55      3.53 o
   3  14  12        0.33        3.04      3.73 o
   4  14  12        0.06        0.15      3.53 o
  -4  -7  13        0.11        1.04      5.30 o
  -3  -7  13       10.07       20.60      3.54 o
  -2  -7  13        0.80       -1.75      2.60 o
  -1  -7  13        0.52       -0.90      2.55 o
   0  -7  13        1.28        0.43      2.82 o
   1  -7  13        8.47       12.90      2.81 o
   2  -7  13       10.63        8.45      4.02 o
   3  -7  13        5.30        1.73      6.85 o
  -6  -6  13       10.53       12.82      2.01 o
  -5  -6  13        5.28       10.86      2.36 o
  -4  -6  13        1.10        3.42      2.09 o
  -3  -6  13        2.70        4.08      2.00 o
  -2  -6  13        2.22        4.01      2.78 o
  -1  -6  13        2.74        5.28      2.68 o
   0  -6  13        0.04        2.91      2.12 o
   1  -6  13        0.00       -0.51      1.94 o
   2  -6  13        9.16        7.63      5.43 o
   3  -6  13        1.39        5.68      2.88 o
   4  -6  13        6.80       14.13      4.84 o
   5  -6  13        2.72        2.41      2.76 o
  -7  -5  13        0.04        0.07      1.75 o
  -6  -5  13       15.60       18.91      2.05 o
  -5  -5  13        0.11        0.65      1.59 o
  -4  -5  13        3.61        3.14      1.63 o
  -3  -5  13        0.12        0.46      1.89 o
  -2  -5  13       10.21        9.70      2.09 o
  -1  -5  13        3.33        0.54      1.93 o
   0  -5  13       17.54       19.90      2.56 o
   1  -5  13        2.32        0.67      1.99 o
   2  -5  13        0.36        1.21      2.79 o
   3  -5  13        4.99        4.65      2.59 o
   4  -5  13        1.65        0.81      2.51 o
   5  -5  13        0.03       -0.77      2.49 o
   6  -5  13        1.00        5.98      4.38 o
  -8  -4  13        4.81        8.32      1.94 o
  -7  -4  13       47.23       52.99      2.95 o
  -6  -4  13        6.13        6.13      1.86 o
  -5  -4  13        0.63       -0.56      1.49 o
  -4  -4  13       14.91       18.73      1.97 o
  -3  -4  13       16.35       20.31      1.97 o
  -2  -4  13        2.82       -0.75      1.61 o
  -1  -4  13        0.02        0.75      1.42 o
   0  -4  13        2.22        5.39      2.01 o
   1  -4  13        0.12        2.02      2.25 o
   2  -4  13        3.85        3.48      3.90 o
   3  -4  13        4.42        4.34      2.50 o
   4  -4  13        0.02       -0.45      2.42 o
   5  -4  13        0.58       -4.54      4.93 o
   6  -4  13        4.99        0.36      4.13 o
   7  -4  13        0.21       -3.81      3.81 o
   8  -4  13        1.72       -1.14      4.20 o
  -9  -3  13       29.90       38.66      2.67 o
  -8  -3  13        0.54       -0.98      1.58 o
  -7  -3  13        0.81        0.72      1.65 o
  -6  -3  13       13.56       16.72      1.81 o
  -5  -3  13        1.64        2.71      1.47 o
  -4  -3  13        0.03       -0.89      1.45 o
  -3  -3  13       54.84       54.60      2.62 o
  -2  -3  13       24.71       21.81      1.75 o
  -1  -3  13        0.07        0.56      1.62 o
   0  -3  13        5.51       -0.36      2.01 o
   1  -3  13       11.05        8.10      2.46 o
   2  -3  13        2.46        6.42      2.42 o
   3  -3  13        3.66        4.72      2.34 o
   4  -3  13       12.63       15.33      4.02 o
   5  -3  13        5.47        2.41      5.19 o
   6  -3  13       20.06       27.84      3.40 o
   7  -3  13        0.00       -2.56      4.06 o
   8  -3  13        0.59       -2.13      3.91 o
  -9  -2  13        3.44        6.05      1.78 o
  -8  -2  13        0.02       -1.20      1.51 o
  -7  -2  13       13.46       14.65      1.99 o
  -6  -2  13        2.78        6.84      1.51 o
  -5  -2  13        6.55        7.56      1.53 o
  -4  -2  13        2.51        2.80      1.38 o
  -3  -2  13        9.72       10.01      1.85 o
  -2  -2  13        3.47        0.69      1.36 o
  -1  -2  13       14.31        6.89      1.76 o
   0  -2  13        4.12        0.05      1.51 o
   1  -2  13       16.81       15.66      2.68 o
   2  -2  13        0.05       -0.30      3.08 o
   3  -2  13        4.13        3.38      2.40 o
   4  -2  13        4.12        4.29      3.08 o
   5  -2  13       10.64       12.35      3.13 o
   6  -2  13       11.73        4.84      2.62 o
   7  -2  13       22.47       20.17      5.02 o
   8  -2  13       10.15       10.89      4.62 o
   9  -2  13        5.49        2.80      2.61 o
 -10  -1  13        5.43        6.73      2.35 o
  -9  -1  13       10.75        8.10      1.83 o
  -8  -1  13        0.01       -0.65      1.72 o
  -7  -1  13       23.82       22.51      2.15 o
  -6  -1  13       15.25       19.18      2.38 o
  -5  -1  13        1.10        0.82      1.47 o
  -4  -1  13        2.15        2.32      1.54 o
  -3  -1  13        7.56        7.62      1.48 o
  -2  -1  13        0.09       -1.27      1.27 o
  -1  -1  13       73.33       59.84      2.53 o
   0  -1  13        0.06       -1.38      1.38 o
   1  -1  13        3.58       -0.47      2.95 o
   2  -1  13        5.76        3.16      2.12 o
   3  -1  13       21.48       25.18      3.03 o
   4  -1  13        8.86        9.47      2.76 o
   5  -1  13       84.26       88.90      3.90 o
   6  -1  13        0.29       -1.23      1.76 o
   7  -1  13       16.25       13.89      2.98 o
   8  -1  13        0.05       -1.98      1.98 o
   9  -1  13       22.02       26.84      2.92 o
  10  -1  13        0.08        0.46      2.23 o
 -10   0  13        0.40        1.39      2.10 o
  -9   0  13       25.01       27.48      4.04 o
  -8   0  13       21.87       21.79      2.09 o
  -7   0  13        0.83        1.73      1.57 o
  -6   0  13        9.42        9.39      1.80 o
  -5   0  13       46.01       40.09      2.93 o
  -4   0  13        2.78       -0.16      3.22 o
  -3   0  13        3.18        4.27      1.46 o
  -2   0  13      111.81      108.81      3.31 o
  -1   0  13        0.56        1.26      1.27 o
   0   0  13        4.83        8.00      1.71 o
   1   0  13        2.92        1.28      1.41 o
   2   0  13       14.69       19.91      3.77 o
   3   0  13       16.79       24.46      3.82 o
   4   0  13      246.00      274.82      6.78 o
   5   0  13        0.05        1.97      1.78 o
   6   0  13       12.46       12.28      2.20 o
   7   0  13      117.95      129.61     14.76 o
   8   0  13        1.30        2.40      2.02 o
   9   0  13        0.62        2.72      2.12 o
  10   0  13        0.09       -0.63      2.17 o
 -10   1  13        0.77       -0.45      1.79 o
  -9   1  13        0.85        0.11      1.67 o
  -8   1  13        0.78       -1.39      1.48 o
  -7   1  13       67.40       62.87      3.05 o
  -6   1  13        8.06       11.35      1.80 o
  -5   1  13        0.20        1.26      1.53 o
  -4   1  13        3.48        8.95      2.19 o
  -3   1  13        1.52       -0.30      1.28 o
  -2   1  13       29.53       24.95      1.85 o
  -1   1  13       14.51       13.73      1.54 o
   0   1  13        7.34        5.31      1.36 o
   1   1  13       35.46       35.74      2.32 o
   2   1  13        4.61        2.67      2.58 o
   3   1  13      256.42      246.45     10.09 o
   4   1  13       13.81       15.56      2.19 o
   5   1  13      104.99      114.62      4.30 o
   6   1  13       11.94       15.46      1.95 o
   7   1  13        0.73       -0.42      1.93 o
   8   1  13       20.13       25.70      3.12 o
   9   1  13       23.83       22.70      2.20 o
  10   1  13        4.43        4.67      1.90 o
 -10   2  13        1.74        1.14      1.51 o
  -9   2  13       33.92       34.33      2.13 o
  -8   2  13        3.04        3.06      2.00 o
  -7   2  13        5.48        5.61      1.72 o
  -6   2  13       20.10       21.37      2.12 o
  -5   2  13       66.73       60.42      3.00 o
  -4   2  13       40.72       39.78      2.20 o
  -3   2  13        0.11        0.69      1.35 o
  -2   2  13       21.37       19.48      2.58 o
  -1   2  13       16.71       15.81      1.75 o
   0   2  13        8.12        9.96      1.47 o
   1   2  13      235.13      231.10      7.45 o
   2   2  13       55.96       53.95      3.44 o
   3   2  13        5.90        6.90      1.99 o
   4   2  13      159.74      163.99      4.33 o
   5   2  13       18.09       21.91      2.09 o
   6   2  13        2.18       -1.49      1.49 o
   7   2  13        0.01       -2.24      2.24 o
   8   2  13        0.57        0.39      1.64 o
   9   2  13        4.82        3.84      1.80 o
  10   2  13        9.33       13.24      2.07 o
  11   2  13        1.98        0.79      1.85 o
 -10   3  13        9.64       12.21      2.08 o
  -9   3  13        1.44        0.93      1.72 o
  -8   3  13       21.24       23.79      1.97 o
  -7   3  13        7.47        5.21      2.20 o
  -6   3  13        4.11        2.48      1.41 o
  -5   3  13       35.35       28.58      2.10 o
  -4   3  13        8.04        7.77      1.60 o
  -3   3  13        2.95        1.11      1.41 o
  -2   3  13       32.90       38.08      2.12 o
  -1   3  13       23.62       21.51      1.73 o
   0   3  13        0.36        1.35      1.40 o
   1   3  13       58.58       55.28      2.90 o
   2   3  13      112.72      122.32      4.06 o
   3   3  13       31.12       21.10      1.94 o
   4   3  13       49.92       49.88      2.59 o
   5   3  13       89.86       79.76      3.19 o
   6   3  13        1.66       -1.20      1.20 o
   7   3  13        1.63       -0.76      1.44 o
   8   3  13        1.14        0.78      1.56 o
   9   3  13        8.87        5.49      1.82 o
  10   3  13        0.07        1.80      1.75 o
  11   3  13        1.78        5.09      1.96 o
 -10   4  13        3.55        1.87      1.97 o
  -9   4  13        0.05       -1.58      1.58 o
  -8   4  13        0.75       -0.42      1.57 o
  -7   4  13        1.68        0.34      1.64 o
  -6   4  13        2.55        1.57      1.64 o
  -5   4  13       17.92       17.06      1.81 o
  -4   4  13        1.83        3.16      1.40 o
  -3   4  13       56.17       64.36      3.10 o
  -2   4  13      115.11      123.02      3.58 o
  -1   4  13      204.49      195.67      4.53 o
   0   4  13       15.05       15.08      1.92 o
   1   4  13       16.14       13.76      1.62 o
   2   4  13        3.64       -0.29      1.47 o
   3   4  13        8.26        1.41      1.59 o
   4   4  13       46.32       43.20      2.32 o
   5   4  13       15.47       13.40      1.83 o
   6   4  13       55.69       61.24      2.92 o
   7   4  13        0.67       -1.32      1.32 o
   8   4  13       19.32       27.83      2.17 o
   9   4  13        1.13       -1.51      1.51 o
  10   4  13       25.32       28.67      2.44 o
  11   4  13       10.78       12.46      2.13 o
 -10   5  13       10.59       15.86      2.32 o
  -9   5  13        5.33        6.05      1.95 o
  -8   5  13        0.43        0.47      2.45 o
  -7   5  13       10.91       15.04      2.12 o
  -6   5  13        0.10       -1.62      1.62 o
  -5   5  13        4.18        5.54      1.87 o
  -4   5  13        1.39        2.95      1.45 o
  -3   5  13      180.36      184.24      4.02 o
  -2   5  13        0.23        0.63      1.35 o
  -1   5  13      109.04      101.54      3.25 o
   0   5  13       31.17       30.33      2.25 o
   1   5  13        6.22        5.08      1.64 o
   2   5  13        1.19       -0.31      1.55 o
   3   5  13        0.42       -1.38      1.38 o
   4   5  13       31.89       34.10      2.19 o
   5   5  13       34.25       33.16      1.84 o
   6   5  13        2.37        3.12      1.82 o
   7   5  13       50.28       44.77      3.98 o
   8   5  13        4.84        4.55      1.82 o
   9   5  13        7.74        8.39      1.84 o
  10   5  13       14.87       21.06      2.19 o
  11   5  13        0.04       -1.68      1.68 o
  -9   6  13        6.10        3.69      2.07 o
  -8   6  13       11.45       11.65      2.13 o
  -7   6  13       20.69       22.19      2.34 o
  -6   6  13        4.89        7.80      1.98 o
  -5   6  13       16.55       11.41      2.11 o
  -4   6  13       24.72       21.86      2.05 o
  -3   6  13      188.02      189.12      4.14 o
  -2   6  13        0.20        0.05      1.23 o
  -1   6  13        2.29       -1.45      2.06 o
   0   6  13       13.74       10.55      1.76 o
   1   6  13        9.40        9.38      3.52 o
   2   6  13      105.73      101.24      3.76 o
   3   6  13       10.28        5.89      1.59 o
   4   6  13        8.63        5.62      1.38 o
   5   6  13      112.06      112.08      3.03 o
   6   6  13        4.02        4.89      1.51 o
   7   6  13       47.57       46.90      2.43 o
   8   6  13        1.10       -1.22      1.45 o
   9   6  13        5.73        4.78      1.72 o
  10   6  13        5.30        3.06      1.82 o
  11   6  13        0.12        2.58      2.01 o
  -9   7  13        2.96        0.25      2.03 o
  -8   7  13        2.17        3.30      2.38 o
  -7   7  13        9.20        8.18      2.15 o
  -6   7  13       10.95       11.01      2.13 o
  -5   7  13       18.83       24.81      2.51 o
  -4   7  13      103.61      124.74      3.93 o
  -3   7  13       35.24       41.14      2.43 o
  -2   7  13        0.01       -0.70      1.68 o
  -1   7  13        1.32        0.06      1.32 o
   0   7  13        0.41       -1.74      1.94 o
   1   7  13       55.21       41.97      3.37 o
   2   7  13        4.74        5.15      1.32 o
   3   7  13        1.98        4.51      1.37 o
   4   7  13        1.46       -0.58      1.16 o
   5   7  13       18.43       15.77      1.56 o
   6   7  13       31.23       37.65      2.16 o
   7   7  13       34.64       33.18      2.19 o
   8   7  13        8.58        9.35      1.74 o
   9   7  13       10.98        8.37      1.87 o
  10   7  13       14.40       14.96      2.36 o
  -9   8  13       21.02       26.72      2.99 o
  -8   8  13        0.11       -1.47      1.99 o
  -7   8  13        0.40       -1.89      1.89 o
  -6   8  13       34.41       43.57      3.04 o
  -5   8  13       16.53       15.16      2.31 o
  -4   8  13       11.19       11.67      2.36 o
  -3   8  13        1.87        2.57      1.99 o
  -2   8  13       10.07       11.99      2.00 o
  -1   8  13       23.37       27.12      3.05 o
   0   8  13        4.95        0.39      2.04 o
   1   8  13       24.51       28.37      3.79 o
   2   8  13       18.75       13.67      2.62 o
   3   8  13        4.27        0.74      1.71 o
   4   8  13        0.03       -1.23      1.23 o
   5   8  13        5.85        4.78      1.67 o
   6   8  13        1.50       -0.67      1.42 o
   7   8  13        3.92        1.40      1.53 o
   8   8  13        1.49        0.37      1.81 o
   9   8  13        7.63        6.34      1.82 o
  10   8  13        6.70        6.82      1.94 o
  -8   9  13        0.35        0.36      2.56 o
  -7   9  13        1.68        3.52      2.69 o
  -6   9  13       12.12       11.85      2.74 o
  -5   9  13        0.09        2.73      4.59 o
  -4   9  13       26.84       30.34      2.85 o
  -3   9  13        3.22        9.22      2.56 o
  -2   9  13        0.01       -1.02      2.18 o
  -1   9  13       28.53       23.69      2.97 o
   0   9  13        6.86        1.70      2.19 o
   1   9  13        0.15        0.46      2.12 o
   2   9  13        4.80       -1.34      2.21 o
   3   9  13       88.51       85.61      3.75 o
   4   9  13        0.03       -0.46      1.73 o
   5   9  13        0.07       -1.23      2.23 o
   6   9  13        0.23       -0.54      1.85 o
   7   9  13       18.55       21.83      2.53 o
   8   9  13        0.18       -1.89      1.89 o
   9   9  13       11.53       16.20      2.06 o
  -7  10  13        2.03        1.95      2.70 o
  -6  10  13        2.71        3.27      3.77 o
  -5  10  13        7.02        4.30      3.74 o
  -4  10  13       19.01       17.79      4.45 o
  -3  10  13        0.26        0.41      4.78 o
  -2  10  13        1.44        0.89      4.87 o
  -1  10  13        0.05        3.37      3.68 o
   0  10  13        1.50        0.90      2.23 o
   1  10  13        0.99        2.86      2.56 o
   2  10  13        2.72        0.96      2.31 o
   3  10  13        0.10       -1.24      2.25 o
   4  10  13       10.11        3.96      2.00 o
   5  10  13        1.19       -1.67      2.26 o
   6  10  13       14.15       17.14      2.96 o
   7  10  13       34.34       37.30      3.61 o
   8  10  13        0.83       -0.24      2.10 o
   9  10  13        2.92        1.19      3.54 o
  -6  11  13        0.00        1.78      3.88 o
  -5  11  13        0.00       -2.35      3.31 o
  -4  11  13        0.90       -3.06      3.06 o
  -3  11  13        8.18        2.86      3.98 o
  -2  11  13        2.63       -0.03      2.47 o
  -1  11  13        3.50        9.73      3.10 o
   0  11  13        5.45        4.81      2.76 o
   1  11  13        1.47        2.81      2.36 o
   2  11  13        0.36        1.43      2.60 o
   3  11  13        3.23       -2.41      2.41 o
   4  11  13        8.86        6.23      4.77 o
   5  11  13        0.02       -0.89      3.79 o
   6  11  13        5.03        6.49      2.81 o
   7  11  13       10.73       19.04      3.30 o
   8  11  13        0.14       -0.31      2.77 o
  -5  12  13        9.19        8.50      4.23 o
  -4  12  13        0.74        4.62      3.95 o
  -3  12  13        0.56       -2.60      2.60 o
  -2  12  13       17.16       19.27      3.54 o
  -1  12  13        1.38        0.48      2.64 o
   0  12  13        2.96        2.93      2.25 o
   1  12  13       10.18       14.97      2.67 o
   2  12  13       11.33        7.98      2.92 o
   3  12  13        5.79        4.93      2.73 o
   4  12  13        1.02       -1.74      4.06 o
   5  12  13        8.56       17.36      5.48 o
   6  12  13       16.68       19.03      5.44 o
   7  12  13        6.50        5.95      2.94 o
  -3  13  13        0.90        1.43      3.03 o
  -2  13  13        0.78       -2.26      3.38 o
  -1  13  13       12.09       13.37      3.46 o
   0  13  13        0.92        0.34      2.44 o
   1  13  13        0.39        0.76      2.80 o
   2  13  13        3.00        1.57      3.41 o
   3  13  13       10.71       25.28      8.95 o
   4  13  13        1.22        3.31      4.98 o
   5  13  13        9.24       12.02      5.55 o
   0  14  13        0.26       -4.62      4.62 o
   1  14  13        0.00        2.82      3.09 o
   2  14  13        1.73        5.64      3.93 o
  -4  -6  14       12.01       15.72      5.12 o
  -3  -6  14        0.06        1.29      2.66 o
  -2  -6  14        0.80        3.64      2.76 o
  -1  -6  14        0.09       -2.20      3.31 o
   0  -6  14        0.00       -0.41      2.69 o
   1  -6  14        2.64        3.02      2.87 o
   2  -6  14        8.15       16.39      3.44 o
   3  -6  14        0.02       -0.13      2.72 o
  -5  -5  14       11.95       18.33      2.55 o
  -4  -5  14        1.81        6.87      2.15 o
  -3  -5  14        6.89        9.81      2.96 o
  -2  -5  14       37.44       41.77      3.99 o
  -1  -5  14        1.44        1.19      2.38 o
   0  -5  14        0.07       -2.40      2.40 o
   1  -5  14        1.20        3.18      3.31 o
   2  -5  14       12.00       20.49      3.44 o
   3  -5  14        2.98        2.79      2.83 o
   4  -5  14        2.77        3.01      4.22 o
   5  -5  14        4.58        4.10      6.28 o
  -7  -4  14        2.28       -0.33      1.76 o
  -6  -4  14        0.01        1.30      1.62 o
  -5  -4  14        9.30       14.75      2.00 o
  -4  -4  14        1.52        1.79      1.94 o
  -3  -4  14        2.82        0.36      1.86 o
  -2  -4  14        8.01        7.25      2.62 o
  -1  -4  14        0.00       -1.51      3.04 o
   0  -4  14        1.37       -1.87      2.85 o
   1  -4  14        0.04       -0.44      2.42 o
   2  -4  14       25.54       28.04      3.38 o
   3  -4  14        1.61        4.51      3.02 o
   4  -4  14        0.00        0.73      5.57 o
   5  -4  14        7.47        5.42      8.36 o
   6  -4  14        2.40       -0.68      4.45 o
  -7  -3  14        2.60        2.08      1.81 o
  -6  -3  14       16.66       22.65      2.38 o
  -5  -3  14       17.32       21.27      2.08 o
  -4  -3  14        0.00        0.03      2.17 o
  -3  -3  14        4.94        6.60      5.50 o
  -2  -3  14        0.55        0.54      1.93 o
  -1  -3  14        0.02       -0.16      2.18 o
   0  -3  14        0.00       -1.50      2.67 o
   1  -3  14        0.17        6.08      2.48 o
   2  -3  14        1.30        7.71      2.81 o
   3  -3  14        0.51        2.80      2.50 o
   4  -3  14       37.45       36.18      5.76 o
   5  -3  14       10.21        7.93      2.89 o
   6  -3  14        0.96        6.08      4.20 o
   7  -3  14        2.16       -3.27      4.27 o
  -8  -2  14        6.78        7.24      2.08 o
  -7  -2  14        4.27        2.61      1.83 o
  -6  -2  14        3.36        9.81      2.04 o
  -5  -2  14        0.05        2.32      1.76 o
  -4  -2  14       26.49       30.06      2.42 o
  -3  -2  14        0.06        4.29      1.74 o
  -2  -2  14       46.74       44.46      2.86 o
  -1  -2  14        0.02        1.09      1.61 o
   0  -2  14        3.19        1.24      1.98 o
   1  -2  14        9.14        3.93      2.30 o
   2  -2  14        0.33        3.14      2.38 o
   3  -2  14       17.71       22.15      3.04 o
   4  -2  14       26.43       30.42      3.37 o
   5  -2  14        2.74        3.49      5.39 o
   6  -2  14        4.65       10.17      4.66 o
   7  -2  14        2.52       -0.21      4.16 o
   8  -2  14        0.88       -1.03      4.16 o
  -9  -1  14        8.63        8.62      2.00 o
  -8  -1  14        0.14        1.23      1.70 o
  -7  -1  14        1.47        0.42      1.67 o
  -6  -1  14       42.95       50.01      2.89 o
  -5  -1  14       20.78       25.04      2.32 o
  -4  -1  14        0.31        0.00      1.64 o
  -3  -1  14       29.25       28.18      2.36 o
  -2  -1  14       31.12       30.12      2.46 o
  -1  -1  14        0.30       -1.22      1.59 o
   0  -1  14        3.06        6.26      3.63 o
   1  -1  14        8.46        8.66      2.54 o
   2  -1  14        0.00       -1.52      1.98 o
   3  -1  14        3.52        3.47      2.40 o
   4  -1  14       56.27       54.26      4.08 o
   5  -1  14        6.18        5.51      2.59 o
   6  -1  14       57.10       63.31      8.79 o
   7  -1  14        0.04       -2.88      3.45 o
   8  -1  14        6.15        4.80      2.87 o
   9  -1  14        3.66        7.22      3.16 o
  -9   0  14        1.52        0.12      1.97 o
  -8   0  14        0.00        1.90      1.63 o
  -7   0  14        0.60       -0.14      1.64 o
  -6   0  14        8.80       13.73      1.99 o
  -5   0  14      105.28      107.14      3.96 o
  -4   0  14        4.79        5.63      1.77 o
  -3   0  14        5.93        5.27      2.55 o
  -2   0  14        1.32       -0.35      1.38 o
  -1   0  14        1.83        0.32      1.63 o
   0   0  14        0.07        1.00      2.00 o
   1   0  14        0.00       -1.24      1.97 o
   2   0  14        0.58        0.97      2.22 o
   3   0  14       33.93       37.38      3.45 o
   4   0  14      123.60      135.72      6.07 o
   5   0  14        0.62       -2.19      2.19 o
   6   0  14        5.48        0.24      2.43 o
   7   0  14       14.44       11.88      4.38 o
   8   0  14        1.50        9.03      2.39 o
   9   0  14        4.90        4.78      2.34 o
  -9   1  14        1.90       -0.04      1.68 o
  -8   1  14        5.37        9.71      2.11 o
  -7   1  14        5.33        5.99      1.84 o
  -6   1  14        2.02        2.26      1.70 o
  -5   1  14        2.76        4.00      1.75 o
  -4   1  14      131.64      146.57      4.61 o
  -3   1  14        0.01       -0.28      1.37 o
  -2   1  14       21.79       24.03      1.93 o
  -1   1  14       31.38       24.11      3.50 o
   0   1  14        0.97       -0.20      1.40 o
   1   1  14        0.66        0.92      2.11 o
   2   1  14       26.23       27.32      3.02 o
   3   1  14        9.79        7.37      2.47 o
   4   1  14       11.43       13.30      2.85 o
   5   1  14        9.10        6.84      3.12 o
   6   1  14        4.80        3.76      2.06 o
   7   1  14        0.51        3.20      2.41 o
   8   1  14        4.63        5.37      2.11 o
   9   1  14        0.77       -0.36      2.10 o
  -9   2  14        4.35        5.15      1.88 o
  -8   2  14        3.24        4.92      1.86 o
  -7   2  14        0.24        0.09      1.60 o
  -6   2  14       55.70       57.33      3.45 o
  -5   2  14       29.01       28.17      2.37 o
  -4   2  14        0.99        1.51      1.70 o
  -3   2  14       30.17       34.31      2.11 o
  -2   2  14       32.82       38.83      2.26 o
  -1   2  14        0.75        1.36      1.57 o
   0   2  14       13.50       15.26      2.08 o
   1   2  14       23.89       17.79      2.62 o
   2   2  14       18.98       18.79      2.85 o
   3   2  14       82.72       83.19      4.65 o
   4   2  14        9.18        3.97      2.01 o
   5   2  14        0.08       -1.27      2.03 o
   6   2  14       11.69       18.85      3.24 o
   7   2  14       24.38       21.62      2.42 o
   8   2  14        3.71        4.50      3.10 o
   9   2  14        6.25       11.20      3.27 o
  10   2  14        9.05        5.88      2.33 o
  -9   3  14        0.32       -0.37      1.54 o
  -8   3  14        1.29        2.18      1.51 o
  -7   3  14        0.74       -0.99      1.40 o
  -6   3  14        0.08       -0.55      1.61 o
  -5   3  14      103.21      100.79      3.92 o
  -4   3  14       34.35       45.36      2.74 o
  -3   3  14       44.15       48.80      2.43 o
  -2   3  14        3.28        2.75      1.40 o
  -1   3  14       60.37       57.96      3.05 o
   0   3  14       14.82       11.03      1.86 o
   1   3  14        0.05        0.42      4.16 o
   2   3  14       71.03       83.38      5.12 o
   3   3  14        0.99       -1.63      2.14 o
   4   3  14      171.38      180.10      5.36 o
   5   3  14        0.06       -1.74      1.74 o
   6   3  14        0.02       -1.65      2.17 o
   7   3  14        0.01       -1.65      1.65 o
   8   3  14        2.71        3.12      1.98 o
   9   3  14        0.26       -1.33      1.71 o
  10   3  14        1.15       -1.93      2.11 o
  -9   4  14        7.15        6.77      1.92 o
  -8   4  14        4.60        4.79      1.78 o
  -7   4  14        5.68        6.56      1.96 o
  -6   4  14        3.67        2.51      1.56 o
  -5   4  14        6.67        4.87      1.63 o
  -4   4  14      117.59      129.58      4.45 o
  -3   4  14        0.25       -0.92      1.44 o
  -2   4  14       35.01       42.17      2.28 o
  -1   4  14        8.97        7.88      2.33 o
   0   4  14        9.14        7.80      2.23 o
   1   4  14       88.71       75.50      7.43 o
   2   4  14        2.48       -2.70      2.70 o
   3   4  14       36.49       39.54      2.72 o
   4   4  14      108.01      115.29      4.33 o
   5   4  14       22.82       19.67      2.31 o
   6   4  14        0.36        0.16      1.65 o
   7   4  14        6.42        5.43      1.69 o
   8   4  14        9.88        9.33      1.87 o
   9   4  14        7.24        5.39      1.89 o
  10   4  14       15.94       17.04      2.25 o
  -9   5  14        1.60        0.06      1.82 o
  -8   5  14        2.29        4.30      1.93 o
  -7   5  14        5.87        6.73      1.93 o
  -6   5  14        7.28        6.07      1.70 o
  -5   5  14        0.01       -1.10      1.47 o
  -4   5  14        0.81        1.00      1.51 o
  -3   5  14       20.36       17.33      1.86 o
  -2   5  14       23.67       28.37      3.14 o
  -1   5  14       27.94       28.03      2.34 o
   0   5  14        3.45       -0.04      2.00 o
   1   5  14       20.19       20.86      2.91 o
   2   5  14       21.78       18.96      4.68 o
   3   5  14       44.23       47.87      2.90 o
   4   5  14       20.19       15.43      2.27 o
   5   5  14       21.65       17.28      2.14 o
   6   5  14       10.01       13.82      1.86 o
   7   5  14        0.20       -1.43      1.43 o
   8   5  14        5.11        1.92      1.63 o
   9   5  14       29.31       29.80      2.42 o
  10   5  14        2.53        0.37      1.81 o
  -9   6  14        3.58        3.62      2.11 o
  -8   6  14        0.01        1.39      1.91 o
  -7   6  14        4.10        4.59      1.99 o
  -6   6  14        1.67       -1.69      1.69 o
  -5   6  14       13.68       10.03      2.07 o
  -4   6  14        6.62        5.73      1.69 o
  -3   6  14        0.95        1.35      1.60 o
  -2   6  14       21.90       19.31      2.27 o
  -1   6  14        0.52        2.65      4.02 o
   0   6  14        2.63        6.77      2.32 o
   1   6  14       12.39        6.64      2.45 o
   2   6  14       51.77       46.24      3.49 o
   3   6  14        0.76       -0.31      1.72 o
   4   6  14      136.81      150.74      3.96 o
   5   6  14        2.64       -1.40      1.40 o
   6   6  14        0.01       -0.25      2.87 o
   7   6  14        1.97        2.30      1.62 o
   8   6  14        5.35        6.36      1.78 o
   9   6  14        1.02       -1.64      1.64 o
  10   6  14       10.15        7.63      2.80 o
  -8   7  14        3.05        2.92      2.13 o
  -7   7  14       11.11        9.36      3.51 o
  -6   7  14        4.55        5.50      2.04 o
  -5   7  14        6.90        6.88      2.53 o
  -4   7  14       40.96       44.68      5.82 o
  -3   7  14       12.45       17.40      2.04 o
[truncated: 37,097 more chars]
